# Supplementary material for: Developmental dynamics of voltage-gated sodium channel isoform expression in the human and mouse brain
Source: Genome Med. 2021 Aug 23;13:135. doi: 10.1186/s13073-021-00949-0 (PMC8383430; doi:10.1186/s13073-021-00949-0)
Supplement: Supplementary file 2 — Additional file 2:. Table S1 – Sample information; Metadata on human and mouse samples used in this study, including age, sex, tissue, and sequencing conditions. [file 13073_2021_949_MOESM2_ESM.xlsx]

## Sheet: Human_BrainVar
Sample	AgeDays	Age	AgeUnits	Period	Group	Sex	Tissue	Strandedness	Endedness
HSB272	43	6.14	PCW	1	Fetal	Male	cortex	reverse	paired-end
HSB337	54	7.71	PCW	1	Fetal	Female	cortex	reverse	paired-end
HSB577	54	7.71	PCW	1	Fetal	Female	cortex	reverse	paired-end
HSB546	57	8.14	PCW	2	Fetal	Female	cortex	reverse	paired-end
HSB547	57	8.14	PCW	2	Fetal	Male	cortex	reverse	paired-end
HSB338	58	8.29	PCW	2	Fetal	Male	cortex	reverse	paired-end
HSB578	59	8.43	PCW	2	Fetal	Male	cortex	reverse	paired-end
HSB148	63	9	PCW	2	Fetal	Male	cortex	reverse	paired-end
HSB579	67	9.57	PCW	2	Fetal	Male	cortex	reverse	paired-end
HSB339	77	11	PCW	3	Fetal	Female	cortex	reverse	paired-end
HSB292	78	11.1	PCW	3	Fetal	Male	cortex	reverse	paired-end
HSB342	78	11.1	PCW	3	Fetal	Male	cortex	reverse	paired-end
HSB150	84	12	PCW	3	Fetal	Female	cortex	reverse	paired-end
HSB544	85	12.14	PCW	3	Fetal	Female	cortex	reverse	paired-end
HSB428	87	12.43	PCW	3	Fetal	Female	cortex	reverse	paired-end
HSB316	91	13	PCW	4	Fetal	Female	cortex	reverse	paired-end
HSB545	94	13.43	PCW	4	Fetal	Male	cortex	reverse	paired-end
HSB289	94	13.5	PCW	4	Fetal	Male	cortex	reverse	paired-end
HSB443	96	13.71	PCW	4	Fetal	Male	cortex	reverse	paired-end
HSB313	98	14	PCW	4	Fetal	Male	cortex	reverse	paired-end
HSB322	98	14	PCW	4	Fetal	Male	cortex	reverse	paired-end
HSB445	98	14	PCW	4	Fetal	Male	cortex	reverse	paired-end
HSB543	98	14	PCW	4	Fetal	Male	cortex	reverse	paired-end
HSB418	101	14.4	PCW	4	Fetal	Male	cortex	reverse	paired-end
HSB572	102	14.57	PCW	4	Fetal	Female	cortex	reverse	paired-end
HSB536	103	14.71	PCW	4	Fetal	Female	cortex	reverse	paired-end
HSB598	103	14.71	PCW	4	Fetal	Male	cortex	reverse	paired-end
HSB222	104	14.85	PCW	4	Fetal	Female	cortex	reverse	paired-end
HSB618	104	14.86	PCW	4	Fetal	Female	cortex	reverse	paired-end
HSB238	105	15	PCW	4	Fetal	Female	cortex	reverse	paired-end
HSB267	105	15	PCW	4	Fetal	Male	cortex	reverse	paired-end
HSB440	105	15	PCW	4	Fetal	Female	cortex	reverse	paired-end
HSB630	105	15	PCW	4	Fetal	Female	cortex	reverse	paired-end
HSB651	105	15	PCW	4	Fetal	Male	cortex	reverse	paired-end
HSB670	105	15	PCW	4	Fetal	Male	cortex	reverse	paired-end
HSB261	106	15.2	PCW	4	Fetal	Male	cortex	reverse	paired-end
HSB278	108	15.43	PCW	4	Fetal	Male	cortex	reverse	paired-end
HSB616	108	15.43	PCW	4	Fetal	Female	cortex	reverse	paired-end
HSB270	108	15.5	PCW	4	Fetal	Male	cortex	reverse	paired-end
HSB344	110	15.7	PCW	4	Fetal	Female	cortex	reverse	paired-end
HSB425	110	15.7	PCW	4	Fetal	Female	cortex	reverse	paired-end
HSB442	110	15.71	PCW	4	Fetal	Female	cortex	reverse	paired-end
HSB561	110	15.71	PCW	4	Fetal	Male	cortex	reverse	paired-end
HSB566	110	15.71	PCW	4	Fetal	Female	cortex	reverse	paired-end
HSB595	110	15.71	PCW	4	Fetal	Male	cortex	reverse	paired-end
HSB152	112	16	PCW	5	Fetal	Male	cortex	reverse	paired-end
HSB416	112	16	PCW	5	Fetal	Male	cortex	reverse	paired-end
HSB568	112	16	PCW	5	Fetal	Male	cortex	reverse	paired-end
HSB649	112	16	PCW	5	Fetal	Female	cortex	reverse	paired-end
HSB653	112	16	PCW	5	Fetal	Female	cortex	reverse	paired-end
HSB154	113	16.14	PCW	5	Fetal	Male	cortex	reverse	paired-end
HSB422	113	16.1	PCW	5	Fetal	Male	cortex	reverse	paired-end
HSB562	113	16.14	PCW	5	Fetal	Female	cortex	reverse	paired-end
HSB615	113	16.14	PCW	5	Fetal	Female	cortex	reverse	paired-end
HSB432	115	16.42	PCW	5	Fetal	Male	cortex	reverse	paired-end
HSB564	115	16.43	PCW	5	Fetal	Female	cortex	reverse	paired-end
HSB569	115	16.43	PCW	5	Fetal	Male	cortex	reverse	paired-end
HSB430	117	16.71	PCW	5	Fetal	Female	cortex	reverse	paired-end
HSB654	117	16.71	PCW	5	Fetal	Male	cortex	reverse	paired-end
HSB626	119	17	PCW	5	Fetal	Female	cortex	reverse	paired-end
HSB629	119	17	PCW	5	Fetal	Female	cortex	reverse	paired-end
HSB631	119	17	PCW	5	Fetal	Female	cortex	reverse	paired-end
HSB634	119	17	PCW	5	Fetal	Male	cortex	reverse	paired-end
HSB637	119	17	PCW	5	Fetal	Male	cortex	reverse	paired-end
HSB638	119	17	PCW	5	Fetal	Female	cortex	reverse	paired-end
HSB643	119	17	PCW	5	Fetal	Female	cortex	reverse	paired-end
HSB644	119	17	PCW	5	Fetal	Male	cortex	reverse	paired-end
HSB666	119	17	PCW	5	Fetal	Male	cortex	reverse	paired-end
HSB671	119	17	PCW	5	Fetal	Male	cortex	reverse	paired-end
HSB674	119	17	PCW	5	Fetal	Male	cortex	reverse	paired-end
HSB676	119	17	PCW	5	Fetal	Male	cortex	reverse	paired-end
HSB679	119	17	PCW	5	Fetal	Female	cortex	reverse	paired-end
HSB260	120	17.14	PCW	5	Fetal	Female	cortex	reverse	paired-end
HSB597	120	17.14	PCW	5	Fetal	Female	cortex	reverse	paired-end
HSB343	122	17.4	PCW	5	Fetal	Female	cortex	reverse	paired-end
HSB439	122	17.43	PCW	5	Fetal	Male	cortex	reverse	paired-end
HSB608	122	17.43	PCW	5	Fetal	Female	cortex	reverse	paired-end
HSB345	125	17.9	PCW	5	Fetal	Male	cortex	reverse	paired-end
HSB427	125	17.86	PCW	5	Fetal	Female	cortex	reverse	paired-end
HSB433	125	17.86	PCW	5	Fetal	Female	cortex	reverse	paired-end
HSB633	125	17.9	PCW	5	Fetal	Male	cortex	reverse	paired-end
HSB195	126	18	PCW	5	Fetal	Male	cortex	reverse	paired-end
HSB414	126	18	PCW	5	Fetal	Female	cortex	reverse	paired-end
HSB624	126	18	PCW	5	Fetal	Female	cortex	reverse	paired-end
HSB627	126	18	PCW	5	Fetal	Female	cortex	reverse	paired-end
HSB645	126	18	PCW	5	Fetal	Female	cortex	reverse	paired-end
HSB672	126	18	PCW	5	Fetal	Male	cortex	reverse	paired-end
HSB417	127	18.1	PCW	5	Fetal	Male	cortex	reverse	paired-end
HSB429	127	18.14	PCW	5	Fetal	Female	cortex	reverse	paired-end
HSB444	127	18.14	PCW	5	Fetal	Male	cortex	reverse	paired-end
HSB431	130	18.57	PCW	5	Fetal	Male	cortex	reverse	paired-end
HSB646	132	18.9	PCW	5	Fetal	Male	cortex	reverse	paired-end
HSB100	133	19	PCW	6	Fetal	Female	cortex	reverse	paired-end
HSB221	133	19	PCW	6	Fetal	Female	cortex	reverse	paired-end
HSB274	133	19	PCW	6	Fetal	Female	cortex	reverse	paired-end
HSB275	133	19	PCW	6	Fetal	Female	cortex	reverse	paired-end
HSB669	133	19	PCW	6	Fetal	Female	cortex	reverse	paired-end
HSB421	135	19.3	PCW	6	Fetal	Female	cortex	reverse	paired-end
HSB563	135	19.29	PCW	6	Fetal	Male	cortex	reverse	paired-end
HSB565	135	19.29	PCW	6	Fetal	Female	cortex	reverse	paired-end
HSB596	137	19.57	PCW	6	Fetal	Female	cortex	reverse	paired-end
HSB248	140	20	PCW	6	Fetal	Male	cortex	reverse	paired-end
HSB286	140	20	PCW	6	Fetal	Male	cortex	reverse	paired-end
HSB413	140	20	PCW	6	Fetal	Male	cortex	reverse	paired-end
HSB625	140	20	PCW	6	Fetal	Female	cortex	reverse	paired-end
HSB657	142	20.29	PCW	6	Fetal	Male	cortex	reverse	paired-end
HSB594	144	20.57	PCW	6	Fetal	Male	cortex	reverse	paired-end
HSB107	147	21	PCW	6	Fetal	Female	cortex	reverse	paired-end
HSB265	147	21	PCW	6	Fetal	Male	cortex	reverse	paired-end
HSB415	147	21	PCW	6	Fetal	Female	cortex	reverse	paired-end
HSB619	155	22.1	PCW	6	Fetal	Male	cortex	reverse	paired-end
HSB650	161	23	PCW	6	Fetal	Male	cortex	reverse	paired-end
HSB332	175	25	PCW	7	Transitional	Male	cortex	reverse	paired-end
HSB411	196	28	PCW	7	Transitional	Male	cortex	reverse	paired-end
HSB194	259	37	PCW	7	Transitional	Male	cortex	reverse	paired-end
HSB652	263	37.54	PCW	7	Transitional	Female	cortex	reverse	paired-end
HSB223	266	0	Years	8	Transitional	Male	cortex	reverse	paired-end
HSB452	266	0	Years	8	Transitional	Male	cortex	reverse	paired-end
HSB465	302	0.1	Years	8	Transitional	Female	cortex	reverse	paired-end
HSB466	302	0.1	Years	8	Transitional	Male	cortex	reverse	paired-end
HSB481	302	0.1	Years	8	Transitional	Male	cortex	reverse	paired-end
HSB453	339	0.2	Years	8	Transitional	Male	cortex	reverse	paired-end
HSB121	375	0.3	Years	8	Transitional	Male	cortex	reverse	paired-end
HSB132	375	0.3	Years	8	Transitional	Male	cortex	reverse	paired-end
HSB139	375	0.3	Years	8	Transitional	Male	cortex	reverse	paired-end
HSB486	375	0.3	Years	8	Transitional	Male	cortex	reverse	paired-end
HSB455	412	0.4	Years	8	Transitional	Female	cortex	reverse	paired-end
HSB460	412	0.4	Years	8	Transitional	Male	cortex	reverse	paired-end
HSB476	412	0.4	Years	8	Transitional	Male	cortex	reverse	paired-end
HSB479	412	0.4	Years	8	Transitional	Male	cortex	reverse	paired-end
HSB482	412	0.4	Years	8	Transitional	Male	cortex	reverse	paired-end
HSB464	448	0.5	Years	9	Transitional	Female	cortex	reverse	paired-end
HSB516	521	0.7	Years	9	Transitional	Female	cortex	reverse	paired-end
HSB171	568	0.83	Years	9	Transitional	Male	cortex	reverse	paired-end
HSB122	631	1	Years	10	Transitional	Female	cortex	reverse	paired-end
HSB495	996	2	Years	10	Transitional	Female	cortex	reverse	paired-end
HSB172	1361	3	Years	10	Transitional	Male	cortex	reverse	paired-end
HSB489	1726	4	Years	10	Transitional	Male	cortex	reverse	paired-end
HSB501	1726	4	Years	10	Transitional	Male	cortex	reverse	paired-end
HSB497	2091	5	Years	10	Transitional	Male	cortex	reverse	paired-end
HSB498	2456	6	Years	11	Mature	Female	cortex	reverse	paired-end
HSB174	3186	8	Years	11	Mature	Male	cortex	reverse	paired-end
HSB396	4193	10.76	Years	11	Mature	Female	cortex	reverse	paired-end
HSB511	4646	12	Years	12	Mature	Male	cortex	reverse	paired-end
HSB394	4894	12.68	Years	12	Mature	Male	cortex	reverse	paired-end
HSB480	5011	13	Years	12	Mature	Female	cortex	reverse	paired-end
HSB496	5011	13	Years	12	Mature	Male	cortex	reverse	paired-end
HSB510	5011	13	Years	12	Mature	Female	cortex	reverse	paired-end
HSB502	5376	14	Years	12	Mature	Male	cortex	reverse	paired-end
HSB461	5741	15	Years	12	Mature	Male	cortex	reverse	paired-end
HSB475	5741	15	Years	12	Mature	Female	cortex	reverse	paired-end
HSB500	5741	15	Years	12	Mature	Female	cortex	reverse	paired-end
HSB506	5741	15	Years	12	Mature	Male	cortex	reverse	paired-end
HSB509	5741	15	Years	12	Mature	Male	cortex	reverse	paired-end
HSB395	5861	15.33	Years	12	Mature	Male	cortex	reverse	paired-end
HSB398	6029	15.79	Years	12	Mature	Male	cortex	reverse	paired-end
HSB389	6084	15.94	Years	12	Mature	Female	cortex	reverse	paired-end
HSB488	6106	16	Years	12	Mature	Male	cortex	reverse	paired-end
HSB492	6106	16	Years	12	Mature	Male	cortex	reverse	paired-end
HSB503	6106	16	Years	12	Mature	Female	cortex	reverse	paired-end
HSB471	6471	17	Years	12	Mature	Male	cortex	reverse	paired-end
HSB485	6471	17	Years	12	Mature	Female	cortex	reverse	paired-end
HSB105	6836	18	Years	12	Mature	Male	cortex	reverse	paired-end
HSB456	6836	18	Years	12	Mature	Male	cortex	reverse	paired-end
HSB457	6836	18	Years	12	Mature	Male	cortex	reverse	paired-end
HSB467	6836	18	Years	12	Mature	Male	cortex	reverse	paired-end
HSB468	6836	18	Years	12	Mature	Male	cortex	reverse	paired-end
HSB474	6836	18	Years	12	Mature	Male	cortex	reverse	paired-end
HSB494	6836	18	Years	12	Mature	Male	cortex	reverse	paired-end
HSB388	6974	18.38	Years	12	Mature	Female	cortex	reverse	paired-end
HSB340	7179	18.94	Years	12	Mature	Male	cortex	reverse	paired-end
HSB127	7201	19	Years	12	Mature	Female	cortex	reverse	paired-end
HSB463	7201	19	Years	12	Mature	Male	cortex	reverse	paired-end
HSB454	7566	20	Years	12	Mature	Male	cortex	reverse	paired-end
HSB462	7566	20	Years	12	Mature	Male	cortex	reverse	paired-end
HSB472	7566	20	Years	12	Mature	Male	cortex	reverse	paired-end

## Sheet: Human_BrainSpan
Sample	AgeDays	Age	AgeUnits	Period	Sex	Tissue	Strandedness	Endedness
HSB112-PC	56	8	PCW	1	Male	PC	unstranded	single-end
HSB112-CGE	56	8	PCW	1	Male	CGE	unstranded	single-end
HSB112-MGE	56	8	PCW	1	Male	MGE	unstranded	single-end
HSB112-OC	56	8	PCW	1	Male	OC	unstranded	single-end
HSB112-URL	56	8	PCW	1	Male	URL	unstranded	single-end
HSB112-LGE	56	8	PCW	1	Male	LGE	unstranded	single-end
HSB112-DTH	56	8	PCW	1	Male	DTH	unstranded	single-end
HSB112-ITC	56	8	PCW	1	Male	ITC	unstranded	single-end
HSB112-M1CS1C	56	8	PCW	1	Male	M1CS1C	unstranded	single-end
HSB112-OFC	56	8	PCW	1	Male	OFC	unstranded	single-end
HSB112-MFC	56	8	PCW	1	Male	MFC	unstranded	single-end
HSB112-STC	56	8	PCW	1	Male	STC	unstranded	single-end
HSB112-VFC	56	8	PCW	1	Male	VFC	unstranded	single-end
HSB112-DFC	56	8	PCW	1	Male	DFC	unstranded	single-end
HSB112-AMY	56	8	PCW	1	Male	AMY	unstranded	single-end
HSB112-HIP	56	8	PCW	1	Male	HIP	unstranded	single-end
HSB148-PC	63	9	PCW	2	Male	PC	unstranded	single-end
HSB148-CGE	63	9	PCW	2	Male	CGE	unstranded	single-end
HSB148-MGE	63	9	PCW	2	Male	MGE	unstranded	single-end
HSB148-TC	63	9	PCW	2	Male	TC	unstranded	single-end
HSB148-OC	63	9	PCW	2	Male	OC	unstranded	single-end
HSB148-URL	63	9	PCW	2	Male	URL	unstranded	single-end
HSB148-LGE	63	9	PCW	2	Male	LGE	unstranded	single-end
HSB148-DTH	63	9	PCW	2	Male	DTH	unstranded	single-end
HSB148-M1CS1C	63	9	PCW	2	Male	M1CS1C	unstranded	single-end
HSB148-OFC	63	9	PCW	2	Male	OFC	unstranded	single-end
HSB148-DFC	63	9	PCW	2	Male	DFC	unstranded	single-end
HSB148-MFC	63	9	PCW	2	Male	MFC	unstranded	single-end
HSB148-AMY	63	9	PCW	2	Male	AMY	unstranded	single-end
HSB148-HIP	63	9	PCW	2	Male	HIP	unstranded	single-end
HSB153-OFC	84	12	PCW	3	Female	OFC	unstranded	single-end
HSB153-DFC	84	12	PCW	3	Female	DFC	unstranded	single-end
HSB153-M1C	84	12	PCW	3	Female	M1C	unstranded	single-end
HSB153-STC	84	12	PCW	3	Female	STC	unstranded	single-end
HSB153-A1C	84	12	PCW	3	Female	A1C	unstranded	single-end
HSB153-IPC	84	12	PCW	3	Female	IPC	unstranded	single-end
HSB153-MFC	84	12	PCW	3	Female	MFC	unstranded	single-end
HSB153-V1C	84	12	PCW	3	Female	V1C	unstranded	single-end
HSB153-S1C	84	12	PCW	3	Female	S1C	unstranded	single-end
HSB153-VFC	84	12	PCW	3	Female	VFC	unstranded	single-end
HSB153-ITC	84	12	PCW	3	Female	ITC	unstranded	single-end
HSB153-AMY	84	12	PCW	3	Female	AMY	unstranded	single-end
HSB153-STR	84	12	PCW	3	Female	STR	unstranded	single-end
HSB153-MD	84	12	PCW	3	Female	MD	unstranded	single-end
HSB153-HIP	84	12	PCW	3	Female	HIP	unstranded	single-end
HSB150-S1C	84	12	PCW	3	Female	S1C	unstranded	single-end
HSB150-ITC	84	12	PCW	3	Female	ITC	unstranded	single-end
HSB150-V1C	84	12	PCW	3	Female	V1C	unstranded	single-end
HSB150-IPC	84	12	PCW	3	Female	IPC	unstranded	single-end
HSB150-VFC	84	12	PCW	3	Female	VFC	unstranded	single-end
HSB150-M1C	84	12	PCW	3	Female	M1C	unstranded	single-end
HSB150-STC	84	12	PCW	3	Female	STC	unstranded	single-end
HSB150-A1C	84	12	PCW	3	Female	A1C	unstranded	single-end
HSB150-OFC	84	12	PCW	3	Female	OFC	unstranded	single-end
HSB150-DFC	84	12	PCW	3	Female	DFC	unstranded	single-end
HSB150-MFC	84	12	PCW	3	Female	MFC	unstranded	single-end
HSB150-AMY	84	12	PCW	3	Female	AMY	unstranded	single-end
HSB150-STR	84	12	PCW	3	Female	STR	unstranded	single-end
HSB150-MD	84	12	PCW	3	Female	MD	unstranded	single-end
HSB150-HIP	84	12	PCW	3	Female	HIP	unstranded	single-end
HSB150-CBC	84	12	PCW	3	Female	CBC	unstranded	single-end
HSB113-A1C	84	12	PCW	3	Female	A1C	unstranded	single-end
HSB113-OFC	84	12	PCW	3	Female	OFC	unstranded	single-end
HSB113-MFC	84	12	PCW	3	Female	MFC	unstranded	single-end
HSB113-M1C	84	12	PCW	3	Female	M1C	unstranded	single-end
HSB113-ITC	84	12	PCW	3	Female	ITC	unstranded	single-end
HSB113-IPC	84	12	PCW	3	Female	IPC	unstranded	single-end
HSB113-DFC	84	12	PCW	3	Female	DFC	unstranded	single-end
HSB113-S1C	84	12	PCW	3	Female	S1C	unstranded	single-end
HSB113-VFC	84	12	PCW	3	Female	VFC	unstranded	single-end
HSB113-V1C	84	12	PCW	3	Female	V1C	unstranded	single-end
HSB113-AMY	84	12	PCW	3	Female	AMY	unstranded	single-end
HSB113-STR	84	12	PCW	3	Female	STR	unstranded	single-end
HSB113-MD	84	12	PCW	3	Female	MD	unstranded	single-end
HSB113-HIP	84	12	PCW	3	Female	HIP	unstranded	single-end
HSB113-CBC	84	12	PCW	3	Female	CBC	unstranded	single-end
HSB149-OFC	91	13	PCW	4	Female	OFC	unstranded	single-end
HSB149-M1C	91	13	PCW	4	Female	M1C	unstranded	single-end
HSB149-IPC	91	13	PCW	4	Female	IPC	unstranded	single-end
HSB149-S1C	91	13	PCW	4	Female	S1C	unstranded	single-end
HSB149-VFC	91	13	PCW	4	Female	VFC	unstranded	single-end
HSB149-V1C	91	13	PCW	4	Female	V1C	unstranded	single-end
HSB149-DFC	91	13	PCW	4	Female	DFC	unstranded	single-end
HSB149-A1C	91	13	PCW	4	Female	A1C	unstranded	single-end
HSB149-ITC	91	13	PCW	4	Female	ITC	unstranded	single-end
HSB149-MFC	91	13	PCW	4	Female	MFC	unstranded	single-end
HSB149-STC	91	13	PCW	4	Female	STC	unstranded	single-end
HSB149-AMY	91	13	PCW	4	Female	AMY	unstranded	single-end
HSB149-STR	91	13	PCW	4	Female	STR	unstranded	single-end
HSB149-MD	91	13	PCW	4	Female	MD	unstranded	single-end
HSB149-HIP	91	13	PCW	4	Female	HIP	unstranded	single-end
HSB149-CBC	91	13	PCW	4	Female	CBC	unstranded	single-end
HSB103-MFC	91	13	PCW	4	Male	MFC	unstranded	single-end
HSB103-A1C	91	13	PCW	4	Male	A1C	unstranded	single-end
HSB103-ITC	91	13	PCW	4	Male	ITC	unstranded	single-end
HSB103-V1C	91	13	PCW	4	Male	V1C	unstranded	single-end
HSB103-DFC	91	13	PCW	4	Male	DFC	unstranded	single-end
HSB103-M1C	91	13	PCW	4	Male	M1C	unstranded	single-end
HSB103-IPC	91	13	PCW	4	Male	IPC	unstranded	single-end
HSB103-OFC	91	13	PCW	4	Male	OFC	unstranded	single-end
HSB103-S1C	91	13	PCW	4	Male	S1C	unstranded	single-end
HSB103-VFC	91	13	PCW	4	Male	VFC	unstranded	single-end
HSB103-AMY	91	13	PCW	4	Male	AMY	unstranded	single-end
HSB103-STR	91	13	PCW	4	Male	STR	unstranded	single-end
HSB103-HIP	91	13	PCW	4	Male	HIP	unstranded	single-end
HSB103-CBC	91	13	PCW	4	Male	CBC	unstranded	single-end
HSB114-S1C	91	13	PCW	4	Male	S1C	unstranded	single-end
HSB114-STC	91	13	PCW	4	Male	STC	unstranded	single-end
HSB114-M1C	91	13	PCW	4	Male	M1C	unstranded	single-end
HSB114-DFC	91	13	PCW	4	Male	DFC	unstranded	single-end
HSB114-VFC	91	13	PCW	4	Male	VFC	unstranded	single-end
HSB114-IPC	91	13	PCW	4	Male	IPC	unstranded	single-end
HSB114-V1C	91	13	PCW	4	Male	V1C	unstranded	single-end
HSB114-ITC	91	13	PCW	4	Male	ITC	unstranded	single-end
HSB114-OFC	91	13	PCW	4	Male	OFC	unstranded	single-end
HSB114-MFC	91	13	PCW	4	Male	MFC	unstranded	single-end
HSB114-A1C	91	13	PCW	4	Male	A1C	unstranded	single-end
HSB114-AMY	91	13	PCW	4	Male	AMY	unstranded	single-end
HSB114-STR	91	13	PCW	4	Male	STR	unstranded	single-end
HSB114-HIP	91	13	PCW	4	Male	HIP	unstranded	single-end
HSB96-MSC	112	16	PCW	5	Male	MSC	unstranded	single-end
HSB96-VFC	112	16	PCW	5	Male	VFC	unstranded	single-end
HSB96-STC	112	16	PCW	5	Male	STC	unstranded	single-end
HSB96-MFC	112	16	PCW	5	Male	MFC	unstranded	single-end
HSB96-IPC	112	16	PCW	5	Male	IPC	unstranded	single-end
HSB96-A1C	112	16	PCW	5	Male	A1C	unstranded	single-end
HSB96-V1C	112	16	PCW	5	Male	V1C	unstranded	single-end
HSB96-DFC	112	16	PCW	5	Male	DFC	unstranded	single-end
HSB96-STR	112	16	PCW	5	Male	STR	unstranded	single-end
HSB96-MD	112	16	PCW	5	Male	MD	unstranded	single-end
HSB96-HIP	112	16	PCW	5	Male	HIP	unstranded	single-end
HSB178-OFC	112	16	PCW	5	Male	OFC	unstranded	single-end
HSB178-M1C	112	16	PCW	5	Male	M1C	unstranded	single-end
HSB178-ITC	112	16	PCW	5	Male	ITC	unstranded	single-end
HSB178-A1C	112	16	PCW	5	Male	A1C	unstranded	single-end
HSB178-S1C	112	16	PCW	5	Male	S1C	unstranded	single-end
HSB178-V1C	112	16	PCW	5	Male	V1C	unstranded	single-end
HSB178-IPC	112	16	PCW	5	Male	IPC	unstranded	single-end
HSB178-MFC	112	16	PCW	5	Male	MFC	unstranded	single-end
HSB178-VFC	112	16	PCW	5	Male	VFC	unstranded	single-end
HSB178-DFC	112	16	PCW	5	Male	DFC	unstranded	single-end
HSB178-STC	112	16	PCW	5	Male	STC	unstranded	single-end
HSB178-AMY	112	16	PCW	5	Male	AMY	unstranded	single-end
HSB178-STR	112	16	PCW	5	Male	STR	unstranded	single-end
HSB178-MD	112	16	PCW	5	Male	MD	unstranded	single-end
HSB178-HIP	112	16	PCW	5	Male	HIP	unstranded	single-end
HSB178-CBC	112	16	PCW	5	Male	CBC	unstranded	single-end
HSB154-MSC	112	16.14	PCW	5	Male	MSC	unstranded	single-end
HSB154-A1C	112	16.14	PCW	5	Male	A1C	unstranded	single-end
HSB154-V1C	112	16.14	PCW	5	Male	V1C	unstranded	single-end
HSB154-MFC	112	16.14	PCW	5	Male	MFC	unstranded	single-end
HSB154-DFC	112	16.14	PCW	5	Male	DFC	unstranded	single-end
HSB154-ITC	112	16.14	PCW	5	Male	ITC	unstranded	single-end
HSB154-IPC	112	16.14	PCW	5	Male	IPC	unstranded	single-end
HSB154-STC	112	16.14	PCW	5	Male	STC	unstranded	single-end
HSB154-VFC	112	16.14	PCW	5	Male	VFC	unstranded	single-end
HSB154-AMY	112	16.14	PCW	5	Male	AMY	unstranded	single-end
HSB154-STR	112	16.14	PCW	5	Male	STR	unstranded	single-end
HSB154-MD	112	16.14	PCW	5	Male	MD	unstranded	single-end
HSB154-HIP	112	16.14	PCW	5	Male	HIP	unstranded	single-end
HSB97-MSC	119	17	PCW	5	Female	MSC	unstranded	single-end
HSB97-IPC	119	17	PCW	5	Female	IPC	unstranded	single-end
HSB97-STC	119	17	PCW	5	Female	STC	unstranded	single-end
HSB97-MFC	119	17	PCW	5	Female	MFC	unstranded	single-end
HSB97-OFC	119	17	PCW	5	Female	OFC	unstranded	single-end
HSB97-DFC	119	17	PCW	5	Female	DFC	unstranded	single-end
HSB97-V1C	119	17	PCW	5	Female	V1C	unstranded	single-end
HSB97-A1C	119	17	PCW	5	Female	A1C	unstranded	single-end
HSB97-VFC	119	17	PCW	5	Female	VFC	unstranded	single-end
HSB97-AMY	119	17	PCW	5	Female	AMY	unstranded	single-end
HSB97-STR	119	17	PCW	5	Female	STR	unstranded	single-end
HSB97-MD	119	17	PCW	5	Female	MD	unstranded	single-end
HSB97-HIP	119	17	PCW	5	Female	HIP	unstranded	single-end
HSB97-CBC	119	17	PCW	5	Female	CBC	unstranded	single-end
HSB98-MSC	133	19	PCW	6	Female	MSC	unstranded	single-end
HSB98-IPC	133	19	PCW	6	Female	IPC	unstranded	single-end
HSB98-V1C	133	19	PCW	6	Female	V1C	unstranded	single-end
HSB98-A1C	133	19	PCW	6	Female	A1C	unstranded	single-end
HSB98-STC	133	19	PCW	6	Female	STC	unstranded	single-end
HSB98-MFC	133	19	PCW	6	Female	MFC	unstranded	single-end
HSB98-VFC	133	19	PCW	6	Female	VFC	unstranded	single-end
HSB98-DFC	133	19	PCW	6	Female	DFC	unstranded	single-end
HSB98-STR	133	19	PCW	6	Female	STR	unstranded	single-end
HSB98-MD	133	19	PCW	6	Female	MD	unstranded	single-end
HSB98-HIP	133	19	PCW	6	Female	HIP	unstranded	single-end
HSB92-IPC	147	21	PCW	6	Male	IPC	unstranded	single-end
HSB92-V1C	147	21	PCW	6	Male	V1C	unstranded	single-end
HSB92-ITC	147	21	PCW	6	Male	ITC	unstranded	single-end
HSB92-OFC	147	21	PCW	6	Male	OFC	unstranded	single-end
HSB92-DFC	147	21	PCW	6	Male	DFC	unstranded	single-end
HSB92-VFC	147	21	PCW	6	Male	VFC	unstranded	single-end
HSB92-M1C	147	21	PCW	6	Male	M1C	unstranded	single-end
HSB92-MFC	147	21	PCW	6	Male	MFC	unstranded	single-end
HSB92-STC	147	21	PCW	6	Male	STC	unstranded	single-end
HSB92-S1C	147	21	PCW	6	Male	S1C	unstranded	single-end
HSB92-AMY	147	21	PCW	6	Male	AMY	unstranded	single-end
HSB92-STR	147	21	PCW	6	Male	STR	unstranded	single-end
HSB92-MD	147	21	PCW	6	Male	MD	unstranded	single-end
HSB92-HIP	147	21	PCW	6	Male	HIP	unstranded	single-end
HSB92-CBC	147	21	PCW	6	Male	CBC	unstranded	single-end
HSB107-ITC	147	21	PCW	6	Female	ITC	unstranded	single-end
HSB107-STC	147	21	PCW	6	Female	STC	unstranded	single-end
HSB107-DFC	147	21	PCW	6	Female	DFC	unstranded	single-end
HSB107-V1C	147	21	PCW	6	Female	V1C	unstranded	single-end
HSB107-OFC	147	21	PCW	6	Female	OFC	unstranded	single-end
HSB107-VFC	147	21	PCW	6	Female	VFC	unstranded	single-end
HSB107-MFC	147	21	PCW	6	Female	MFC	unstranded	single-end
HSB107-A1C	147	21	PCW	6	Female	A1C	unstranded	single-end
HSB107-M1C	147	21	PCW	6	Female	M1C	unstranded	single-end
HSB107-IPC	147	21	PCW	6	Female	IPC	unstranded	single-end
HSB107-S1C	147	21	PCW	6	Female	S1C	unstranded	single-end
HSB107-AMY	147	21	PCW	6	Female	AMY	unstranded	single-end
HSB107-STR	147	21	PCW	6	Female	STR	unstranded	single-end
HSB107-MD	147	21	PCW	6	Female	MD	unstranded	single-end
HSB107-HIP	147	21	PCW	6	Female	HIP	unstranded	single-end
HSB107-CBC	147	21	PCW	6	Female	CBC	unstranded	single-end
HSB159-IPC	154	22	PCW	6	Male	IPC	unstranded	single-end
HSB159-ITC	154	22	PCW	6	Male	ITC	unstranded	single-end
HSB159-A1C	154	22	PCW	6	Male	A1C	unstranded	single-end
HSB159-MFC	154	22	PCW	6	Male	MFC	unstranded	single-end
HSB159-S1C	154	22	PCW	6	Male	S1C	unstranded	single-end
HSB159-M1C	154	22	PCW	6	Male	M1C	unstranded	single-end
HSB159-DFC	154	22	PCW	6	Male	DFC	unstranded	single-end
HSB159-V1C	154	22	PCW	6	Male	V1C	unstranded	single-end
HSB159-STC	154	22	PCW	6	Male	STC	unstranded	single-end
HSB159-VFC	154	22	PCW	6	Male	VFC	unstranded	single-end
HSB159-OFC	154	22	PCW	6	Male	OFC	unstranded	single-end
HSB159-AMY	154	22	PCW	6	Male	AMY	unstranded	single-end
HSB159-STR	154	22	PCW	6	Male	STR	unstranded	single-end
HSB159-MD	154	22	PCW	6	Male	MD	unstranded	single-end
HSB159-HIP	154	22	PCW	6	Male	HIP	unstranded	single-end
HSB159-CBC	154	22	PCW	6	Male	CBC	unstranded	single-end
HSB155-VFC	245	35	PCW	7	Female	VFC	unstranded	single-end
HSB155-MFC	245	35	PCW	7	Female	MFC	unstranded	single-end
HSB155-M1C	245	35	PCW	7	Female	M1C	unstranded	single-end
HSB155-OFC	245	35	PCW	7	Female	OFC	unstranded	single-end
HSB155-DFC	245	35	PCW	7	Female	DFC	unstranded	single-end
HSB155-S1C	245	35	PCW	7	Female	S1C	unstranded	single-end
HSB155-IPC	245	35	PCW	7	Female	IPC	unstranded	single-end
HSB155-ITC	245	35	PCW	7	Female	ITC	unstranded	single-end
HSB155-AMY	245	35	PCW	7	Female	AMY	unstranded	single-end
HSB155-STR	245	35	PCW	7	Female	STR	unstranded	single-end
HSB155-MD	245	35	PCW	7	Female	MD	unstranded	single-end
HSB155-HIP	245	35	PCW	7	Female	HIP	unstranded	single-end
HSB155-CBC	245	35	PCW	7	Female	CBC	unstranded	single-end
HSB194-DFC	259	37	PCW	7	Male	DFC	unstranded	single-end
HSB194-M1C	259	37	PCW	7	Male	M1C	unstranded	single-end
HSB194-S1C	259	37	PCW	7	Male	S1C	unstranded	single-end
HSB194-VFC	259	37	PCW	7	Male	VFC	unstranded	single-end
HSB194-A1C	259	37	PCW	7	Male	A1C	unstranded	single-end
HSB194-OFC	259	37	PCW	7	Male	OFC	unstranded	single-end
HSB194-ITC	259	37	PCW	7	Male	ITC	unstranded	single-end
HSB194-STC	259	37	PCW	7	Male	STC	unstranded	single-end
HSB194-MFC	259	37	PCW	7	Male	MFC	unstranded	single-end
HSB194-V1C	259	37	PCW	7	Male	V1C	unstranded	single-end
HSB194-IPC	259	37	PCW	7	Male	IPC	unstranded	single-end
HSB194-AMY	259	37	PCW	7	Male	AMY	unstranded	single-end
HSB194-STR	259	37	PCW	7	Male	STR	unstranded	single-end
HSB194-MD	259	37	PCW	7	Male	MD	unstranded	single-end
HSB194-HIP	259	37	PCW	7	Male	HIP	unstranded	single-end
HSB194-CBC	259	37	PCW	7	Male	CBC	unstranded	single-end
HSB121-STC	389	0.3	Years	8	Male	STC	unstranded	single-end
HSB121-OFC	389	0.3	Years	8	Male	OFC	unstranded	single-end
HSB121-DFC	389	0.3	Years	8	Male	DFC	unstranded	single-end
HSB121-M1C	389	0.3	Years	8	Male	M1C	unstranded	single-end
HSB121-A1C	389	0.3	Years	8	Male	A1C	unstranded	single-end
HSB121-VFC	389	0.3	Years	8	Male	VFC	unstranded	single-end
HSB121-MFC	389	0.3	Years	8	Male	MFC	unstranded	single-end
HSB121-IPC	389	0.3	Years	8	Male	IPC	unstranded	single-end
HSB121-S1C	389	0.3	Years	8	Male	S1C	unstranded	single-end
HSB121-ITC	389	0.3	Years	8	Male	ITC	unstranded	single-end
HSB121-V1C	389	0.3	Years	8	Male	V1C	unstranded	single-end
HSB121-AMY	389	0.3	Years	8	Male	AMY	unstranded	single-end
HSB121-STR	389	0.3	Years	8	Male	STR	unstranded	single-end
HSB121-MD	389	0.3	Years	8	Male	MD	unstranded	single-end
HSB121-HIP	389	0.3	Years	8	Male	HIP	unstranded	single-end
HSB132-STC	389	0.3	Years	8	Male	STC	unstranded	single-end
HSB132-MFC	389	0.3	Years	8	Male	MFC	unstranded	single-end
HSB132-M1C	389	0.3	Years	8	Male	M1C	unstranded	single-end
HSB132-ITC	389	0.3	Years	8	Male	ITC	unstranded	single-end
HSB132-V1C	389	0.3	Years	8	Male	V1C	unstranded	single-end
HSB132-VFC	389	0.3	Years	8	Male	VFC	unstranded	single-end
HSB132-S1C	389	0.3	Years	8	Male	S1C	unstranded	single-end
HSB132-IPC	389	0.3	Years	8	Male	IPC	unstranded	single-end
HSB132-DFC	389	0.3	Years	8	Male	DFC	unstranded	single-end
HSB132-OFC	389	0.3	Years	8	Male	OFC	unstranded	single-end
HSB132-A1C	389	0.3	Years	8	Male	A1C	unstranded	single-end
HSB132-AMY	389	0.3	Years	8	Male	AMY	unstranded	single-end
HSB132-STR	389	0.3	Years	8	Male	STR	unstranded	single-end
HSB132-MD	389	0.3	Years	8	Male	MD	unstranded	single-end
HSB132-HIP	389	0.3	Years	8	Male	HIP	unstranded	single-end
HSB132-CBC	389	0.3	Years	8	Male	CBC	unstranded	single-end
HSB139-A1C	389	0.3	Years	8	Male	A1C	unstranded	single-end
HSB139-ITC	389	0.3	Years	8	Male	ITC	unstranded	single-end
HSB139-IPC	389	0.3	Years	8	Male	IPC	unstranded	single-end
HSB139-MFC	389	0.3	Years	8	Male	MFC	unstranded	single-end
HSB139-DFC	389	0.3	Years	8	Male	DFC	unstranded	single-end
HSB139-VFC	389	0.3	Years	8	Male	VFC	unstranded	single-end
HSB139-V1C	389	0.3	Years	8	Male	V1C	unstranded	single-end
HSB139-STC	389	0.3	Years	8	Male	STC	unstranded	single-end
HSB139-S1C	389	0.3	Years	8	Male	S1C	unstranded	single-end
HSB139-OFC	389	0.3	Years	8	Male	OFC	unstranded	single-end
HSB139-M1C	389	0.3	Years	8	Male	M1C	unstranded	single-end
HSB139-AMY	389	0.3	Years	8	Male	AMY	unstranded	single-end
HSB139-STR	389	0.3	Years	8	Male	STR	unstranded	single-end
HSB139-MD	389	0.3	Years	8	Male	MD	unstranded	single-end
HSB139-HIP	389	0.3	Years	8	Male	HIP	unstranded	single-end
HSB139-CBC	389	0.3	Years	8	Male	CBC	unstranded	single-end
HSB131-STC	462	0.5	Years	9	Female	STC	unstranded	single-end
HSB131-OFC	462	0.5	Years	9	Female	OFC	unstranded	single-end
HSB131-A1C	462	0.5	Years	9	Female	A1C	unstranded	single-end
HSB131-V1C	462	0.5	Years	9	Female	V1C	unstranded	single-end
HSB131-DFC	462	0.5	Years	9	Female	DFC	unstranded	single-end
HSB131-M1C	462	0.5	Years	9	Female	M1C	unstranded	single-end
HSB131-ITC	462	0.5	Years	9	Female	ITC	unstranded	single-end
HSB131-VFC	462	0.5	Years	9	Female	VFC	unstranded	single-end
HSB131-MFC	462	0.5	Years	9	Female	MFC	unstranded	single-end
HSB131-S1C	462	0.5	Years	9	Female	S1C	unstranded	single-end
HSB131-IPC	462	0.5	Years	9	Female	IPC	unstranded	single-end
HSB131-AMY	462	0.5	Years	9	Female	AMY	unstranded	single-end
HSB131-STR	462	0.5	Years	9	Female	STR	unstranded	single-end
HSB131-MD	462	0.5	Years	9	Female	MD	unstranded	single-end
HSB131-HIP	462	0.5	Years	9	Female	HIP	unstranded	single-end
HSB131-CBC	462	0.5	Years	9	Female	CBC	unstranded	single-end
HSB171-OFC	582	0.83	Years	9	Male	OFC	unstranded	single-end
HSB171-STC	582	0.83	Years	9	Male	STC	unstranded	single-end
HSB171-MFC	582	0.83	Years	9	Male	MFC	unstranded	single-end
HSB171-VFC	582	0.83	Years	9	Male	VFC	unstranded	single-end
HSB171-ITC	582	0.83	Years	9	Male	ITC	unstranded	single-end
HSB171-DFC	582	0.83	Years	9	Male	DFC	unstranded	single-end
HSB171-V1C	582	0.83	Years	9	Male	V1C	unstranded	single-end
HSB171-S1C	582	0.83	Years	9	Male	S1C	unstranded	single-end
HSB171-IPC	582	0.83	Years	9	Male	IPC	unstranded	single-end
HSB171-MD	582	0.83	Years	9	Male	MD	unstranded	single-end
HSB171-CBC	582	0.83	Years	9	Male	CBC	unstranded	single-end
HSB122-DFC	645	1	Years	10	Female	DFC	unstranded	single-end
HSB122-MFC	645	1	Years	10	Female	MFC	unstranded	single-end
HSB122-STC	645	1	Years	10	Female	STC	unstranded	single-end
HSB122-OFC	645	1	Years	10	Female	OFC	unstranded	single-end
HSB122-IPC	645	1	Years	10	Female	IPC	unstranded	single-end
HSB122-S1C	645	1	Years	10	Female	S1C	unstranded	single-end
HSB122-VFC	645	1	Years	10	Female	VFC	unstranded	single-end
HSB122-ITC	645	1	Years	10	Female	ITC	unstranded	single-end
HSB122-M1C	645	1	Years	10	Female	M1C	unstranded	single-end
HSB122-V1C	645	1	Years	10	Female	V1C	unstranded	single-end
HSB122-A1C	645	1	Years	10	Female	A1C	unstranded	single-end
HSB122-AMY	645	1	Years	10	Female	AMY	unstranded	single-end
HSB122-STR	645	1	Years	10	Female	STR	unstranded	single-end
HSB122-MD	645	1	Years	10	Female	MD	unstranded	single-end
HSB122-HIP	645	1	Years	10	Female	HIP	unstranded	single-end
HSB122-CBC	645	1	Years	10	Female	CBC	unstranded	single-end
HSB143-OFC	1010	2	Years	10	Female	OFC	unstranded	single-end
HSB143-MFC	1010	2	Years	10	Female	MFC	unstranded	single-end
HSB143-A1C	1010	2	Years	10	Female	A1C	unstranded	single-end
HSB143-ITC	1010	2	Years	10	Female	ITC	unstranded	single-end
HSB143-IPC	1010	2	Years	10	Female	IPC	unstranded	single-end
HSB143-STC	1010	2	Years	10	Female	STC	unstranded	single-end
HSB143-V1C	1010	2	Years	10	Female	V1C	unstranded	single-end
HSB143-VFC	1010	2	Years	10	Female	VFC	unstranded	single-end
HSB143-DFC	1010	2	Years	10	Female	DFC	unstranded	single-end
HSB143-S1C	1010	2	Years	10	Female	S1C	unstranded	single-end
HSB143-M1C	1010	2	Years	10	Female	M1C	unstranded	single-end
HSB143-AMY	1010	2	Years	10	Female	AMY	unstranded	single-end
HSB143-STR	1010	2	Years	10	Female	STR	unstranded	single-end
HSB143-MD	1010	2	Years	10	Female	MD	unstranded	single-end
HSB143-HIP	1010	2	Years	10	Female	HIP	unstranded	single-end
HSB143-CBC	1010	2	Years	10	Female	CBC	unstranded	single-end
HSB173-M1C	1010	2	Years	10	Female	M1C	unstranded	single-end
HSB173-VFC	1010	2	Years	10	Female	VFC	unstranded	single-end
HSB173-STC	1010	2	Years	10	Female	STC	unstranded	single-end
HSB173-A1C	1010	2	Years	10	Female	A1C	unstranded	single-end
HSB173-IPC	1010	2	Years	10	Female	IPC	unstranded	single-end
HSB173-S1C	1010	2	Years	10	Female	S1C	unstranded	single-end
HSB173-ITC	1010	2	Years	10	Female	ITC	unstranded	single-end
HSB173-V1C	1010	2	Years	10	Female	V1C	unstranded	single-end
HSB173-AMY	1010	2	Years	10	Female	AMY	unstranded	single-end
HSB173-STR	1010	2	Years	10	Female	STR	unstranded	single-end
HSB173-MD	1010	2	Years	10	Female	MD	unstranded	single-end
HSB173-HIP	1010	2	Years	10	Female	HIP	unstranded	single-end
HSB173-CBC	1010	2	Years	10	Female	CBC	unstranded	single-end
HSB172-DFC	1375	3	Years	10	Male	DFC	unstranded	single-end
HSB172-V1C	1375	3	Years	10	Male	V1C	unstranded	single-end
HSB172-VFC	1375	3	Years	10	Male	VFC	unstranded	single-end
HSB172-MFC	1375	3	Years	10	Male	MFC	unstranded	single-end
HSB172-OFC	1375	3	Years	10	Male	OFC	unstranded	single-end
HSB172-A1C	1375	3	Years	10	Male	A1C	unstranded	single-end
HSB172-IPC	1375	3	Years	10	Male	IPC	unstranded	single-end
HSB172-S1C	1375	3	Years	10	Male	S1C	unstranded	single-end
HSB172-STC	1375	3	Years	10	Male	STC	unstranded	single-end
HSB172-ITC	1375	3	Years	10	Male	ITC	unstranded	single-end
HSB172-M1C	1375	3	Years	10	Male	M1C	unstranded	single-end
HSB172-AMY	1375	3	Years	10	Male	AMY	unstranded	single-end
HSB172-HIP	1375	3	Years	10	Male	HIP	unstranded	single-end
HSB172-CBC	1375	3	Years	10	Male	CBC	unstranded	single-end
HSB118-DFC	1740	4	Years	10	Male	DFC	unstranded	single-end
HSB118-VFC	1740	4	Years	10	Male	VFC	unstranded	single-end
HSB118-MFC	1740	4	Years	10	Male	MFC	unstranded	single-end
HSB118-STC	1740	4	Years	10	Male	STC	unstranded	single-end
HSB118-M1C	1740	4	Years	10	Male	M1C	unstranded	single-end
HSB118-V1C	1740	4	Years	10	Male	V1C	unstranded	single-end
HSB118-ITC	1740	4	Years	10	Male	ITC	unstranded	single-end
HSB118-A1C	1740	4	Years	10	Male	A1C	unstranded	single-end
HSB118-IPC	1740	4	Years	10	Male	IPC	unstranded	single-end
HSB118-S1C	1740	4	Years	10	Male	S1C	unstranded	single-end
HSB118-OFC	1740	4	Years	10	Male	OFC	unstranded	single-end
HSB118-AMY	1740	4	Years	10	Male	AMY	unstranded	single-end
HSB118-STR	1740	4	Years	10	Male	STR	unstranded	single-end
HSB118-MD	1740	4	Years	10	Male	MD	unstranded	single-end
HSB118-HIP	1740	4	Years	10	Male	HIP	unstranded	single-end
HSB118-CBC	1740	4	Years	10	Male	CBC	unstranded	single-end
HSB174-DFC	3200	8	Years	11	Male	DFC	unstranded	single-end
HSB174-MFC	3200	8	Years	11	Male	MFC	unstranded	single-end
HSB174-A1C	3200	8	Years	11	Male	A1C	unstranded	single-end
HSB174-ITC	3200	8	Years	11	Male	ITC	unstranded	single-end
HSB174-V1C	3200	8	Years	11	Male	V1C	unstranded	single-end
HSB174-IPC	3200	8	Years	11	Male	IPC	unstranded	single-end
HSB174-OFC	3200	8	Years	11	Male	OFC	unstranded	single-end
HSB174-STC	3200	8	Years	11	Male	STC	unstranded	single-end
HSB174-VFC	3200	8	Years	11	Male	VFC	unstranded	single-end
HSB174-AMY	3200	8	Years	11	Male	AMY	unstranded	single-end
HSB174-HIP	3200	8	Years	11	Male	HIP	unstranded	single-end
HSB174-CBC	3200	8	Years	11	Male	CBC	unstranded	single-end
HSB141-ITC	3200	8	Years	11	Male	ITC	unstranded	single-end
HSB141-VFC	3200	8	Years	11	Male	VFC	unstranded	single-end
HSB141-STC	3200	8	Years	11	Male	STC	unstranded	single-end
HSB141-V1C	3200	8	Years	11	Male	V1C	unstranded	single-end
HSB141-A1C	3200	8	Years	11	Male	A1C	unstranded	single-end
HSB141-DFC	3200	8	Years	11	Male	DFC	unstranded	single-end
HSB141-IPC	3200	8	Years	11	Male	IPC	unstranded	single-end
HSB141-M1C	3200	8	Years	11	Male	M1C	unstranded	single-end
HSB141-S1C	3200	8	Years	11	Male	S1C	unstranded	single-end
HSB141-OFC	3200	8	Years	11	Male	OFC	unstranded	single-end
HSB141-MFC	3200	8	Years	11	Male	MFC	unstranded	single-end
HSB141-AMY	3200	8	Years	11	Male	AMY	unstranded	single-end
HSB141-STR	3200	8	Years	11	Male	STR	unstranded	single-end
HSB141-MD	3200	8	Years	11	Male	MD	unstranded	single-end
HSB141-HIP	3200	8	Years	11	Male	HIP	unstranded	single-end
HSB141-CBC	3200	8	Years	11	Male	CBC	unstranded	single-end
HSB175-MFC	3930	10	Years	11	Female	MFC	unstranded	single-end
HSB175-M1C	3930	10	Years	11	Female	M1C	unstranded	single-end
HSB175-V1C	3930	10	Years	11	Female	V1C	unstranded	single-end
HSB175-IPC	3930	10	Years	11	Female	IPC	unstranded	single-end
HSB175-DFC	3930	10	Years	11	Female	DFC	unstranded	single-end
HSB175-S1C	3930	10	Years	11	Female	S1C	unstranded	single-end
HSB175-OFC	3930	10	Years	11	Female	OFC	unstranded	single-end
HSB175-VFC	3930	10	Years	11	Female	VFC	unstranded	single-end
HSB175-A1C	3930	10	Years	11	Female	A1C	unstranded	single-end
HSB175-STC	3930	10	Years	11	Female	STC	unstranded	single-end
HSB175-ITC	3930	10	Years	11	Female	ITC	unstranded	single-end
HSB175-AMY	3930	10	Years	11	Female	AMY	unstranded	single-end
HSB175-HIP	3930	10	Years	11	Female	HIP	unstranded	single-end
HSB175-CBC	3930	10	Years	11	Female	CBC	unstranded	single-end
HSB124-OFC	5025	13	Years	12	Female	OFC	unstranded	single-end
HSB124-S1C	5025	13	Years	12	Female	S1C	unstranded	single-end
HSB124-MFC	5025	13	Years	12	Female	MFC	unstranded	single-end
HSB124-M1C	5025	13	Years	12	Female	M1C	unstranded	single-end
HSB124-V1C	5025	13	Years	12	Female	V1C	unstranded	single-end
HSB124-ITC	5025	13	Years	12	Female	ITC	unstranded	single-end
HSB124-IPC	5025	13	Years	12	Female	IPC	unstranded	single-end
HSB124-A1C	5025	13	Years	12	Female	A1C	unstranded	single-end
HSB124-DFC	5025	13	Years	12	Female	DFC	unstranded	single-end
HSB124-VFC	5025	13	Years	12	Female	VFC	unstranded	single-end
HSB124-STC	5025	13	Years	12	Female	STC	unstranded	single-end
HSB124-AMY	5025	13	Years	12	Female	AMY	unstranded	single-end
HSB124-STR	5025	13	Years	12	Female	STR	unstranded	single-end
HSB124-MD	5025	13	Years	12	Female	MD	unstranded	single-end
HSB124-HIP	5025	13	Years	12	Female	HIP	unstranded	single-end
HSB124-CBC	5025	13	Years	12	Female	CBC	unstranded	single-end
HSB119-V1C	5755	15	Years	12	Male	V1C	unstranded	single-end
HSB119-S1C	5755	15	Years	12	Male	S1C	unstranded	single-end
HSB119-A1C	5755	15	Years	12	Male	A1C	unstranded	single-end
HSB119-ITC	5755	15	Years	12	Male	ITC	unstranded	single-end
HSB119-MFC	5755	15	Years	12	Male	MFC	unstranded	single-end
HSB119-STC	5755	15	Years	12	Male	STC	unstranded	single-end
HSB119-IPC	5755	15	Years	12	Male	IPC	unstranded	single-end
HSB119-VFC	5755	15	Years	12	Male	VFC	unstranded	single-end
HSB119-M1C	5755	15	Years	12	Male	M1C	unstranded	single-end
HSB119-OFC	5755	15	Years	12	Male	OFC	unstranded	single-end
HSB119-DFC	5755	15	Years	12	Male	DFC	unstranded	single-end
HSB119-AMY	5755	15	Years	12	Male	AMY	unstranded	single-end
HSB119-STR	5755	15	Years	12	Male	STR	unstranded	single-end
HSB119-MD	5755	15	Years	12	Male	MD	unstranded	single-end
HSB119-CBC	5755	15	Years	12	Male	CBC	unstranded	single-end
HSB105-M1C	6850	18	Years	12	Male	M1C	unstranded	single-end
HSB105-S1C	6850	18	Years	12	Male	S1C	unstranded	single-end
HSB105-IPC	6850	18	Years	12	Male	IPC	unstranded	single-end
HSB105-STC	6850	18	Years	12	Male	STC	unstranded	single-end
HSB105-VFC	6850	18	Years	12	Male	VFC	unstranded	single-end
HSB105-A1C	6850	18	Years	12	Male	A1C	unstranded	single-end
HSB105-DFC	6850	18	Years	12	Male	DFC	unstranded	single-end
HSB105-MFC	6850	18	Years	12	Male	MFC	unstranded	single-end
HSB105-V1C	6850	18	Years	12	Male	V1C	unstranded	single-end
HSB105-OFC	6850	18	Years	12	Male	OFC	unstranded	single-end
HSB105-ITC	6850	18	Years	12	Male	ITC	unstranded	single-end
HSB105-HIP	6850	18	Years	12	Male	HIP	unstranded	single-end
HSB105-CBC	6850	18	Years	12	Male	CBC	unstranded	single-end
HSB127-MFC	7215	19	Years	12	Female	MFC	unstranded	single-end
HSB127-S1C	7215	19	Years	12	Female	S1C	unstranded	single-end
HSB127-OFC	7215	19	Years	12	Female	OFC	unstranded	single-end
HSB127-VFC	7215	19	Years	12	Female	VFC	unstranded	single-end
HSB127-V1C	7215	19	Years	12	Female	V1C	unstranded	single-end
HSB127-STC	7215	19	Years	12	Female	STC	unstranded	single-end
HSB127-A1C	7215	19	Years	12	Female	A1C	unstranded	single-end
HSB127-IPC	7215	19	Years	12	Female	IPC	unstranded	single-end
HSB127-DFC	7215	19	Years	12	Female	DFC	unstranded	single-end
HSB127-M1C	7215	19	Years	12	Female	M1C	unstranded	single-end
HSB127-ITC	7215	19	Years	12	Female	ITC	unstranded	single-end
HSB127-AMY	7215	19	Years	12	Female	AMY	unstranded	single-end
HSB127-STR	7215	19	Years	12	Female	STR	unstranded	single-end
HSB127-MD	7215	19	Years	12	Female	MD	unstranded	single-end
HSB127-HIP	7215	19	Years	12	Female	HIP	unstranded	single-end
HSB127-CBC	7215	19	Years	12	Female	CBC	unstranded	single-end
HSB130-ITC	7945	21	Years	13	Female	ITC	unstranded	single-end
HSB130-IPC	7945	21	Years	13	Female	IPC	unstranded	single-end
HSB130-S1C	7945	21	Years	13	Female	S1C	unstranded	single-end
HSB130-A1C	7945	21	Years	13	Female	A1C	unstranded	single-end
HSB130-V1C	7945	21	Years	13	Female	V1C	unstranded	single-end
HSB130-M1C	7945	21	Years	13	Female	M1C	unstranded	single-end
HSB130-OFC	7945	21	Years	13	Female	OFC	unstranded	single-end
HSB130-STC	7945	21	Years	13	Female	STC	unstranded	single-end
HSB130-VFC	7945	21	Years	13	Female	VFC	unstranded	single-end
HSB130-MFC	7945	21	Years	13	Female	MFC	unstranded	single-end
HSB130-DFC	7945	21	Years	13	Female	DFC	unstranded	single-end
HSB130-AMY	7945	21	Years	13	Female	AMY	unstranded	single-end
HSB130-STR	7945	21	Years	13	Female	STR	unstranded	single-end
HSB130-MD	7945	21	Years	13	Female	MD	unstranded	single-end
HSB130-HIP	7945	21	Years	13	Female	HIP	unstranded	single-end
HSB130-CBC	7945	21	Years	13	Female	CBC	unstranded	single-end
HSB136-M1C	8675	23	Years	13	Male	M1C	unstranded	single-end
HSB136-ITC	8675	23	Years	13	Male	ITC	unstranded	single-end
HSB136-S1C	8675	23	Years	13	Male	S1C	unstranded	single-end
HSB136-OFC	8675	23	Years	13	Male	OFC	unstranded	single-end
HSB136-MFC	8675	23	Years	13	Male	MFC	unstranded	single-end
HSB136-IPC	8675	23	Years	13	Male	IPC	unstranded	single-end
HSB136-VFC	8675	23	Years	13	Male	VFC	unstranded	single-end
HSB136-STC	8675	23	Years	13	Male	STC	unstranded	single-end
HSB136-DFC	8675	23	Years	13	Male	DFC	unstranded	single-end
HSB136-A1C	8675	23	Years	13	Male	A1C	unstranded	single-end
HSB136-V1C	8675	23	Years	13	Male	V1C	unstranded	single-end
HSB136-AMY	8675	23	Years	13	Male	AMY	unstranded	single-end
HSB136-STR	8675	23	Years	13	Male	STR	unstranded	single-end
HSB136-MD	8675	23	Years	13	Male	MD	unstranded	single-end
HSB136-HIP	8675	23	Years	13	Male	HIP	unstranded	single-end
HSB136-CBC	8675	23	Years	13	Male	CBC	unstranded	single-end
HSB126-IPC	11230	30	Years	13	Female	IPC	unstranded	single-end
HSB126-DFC	11230	30	Years	13	Female	DFC	unstranded	single-end
HSB126-VFC	11230	30	Years	13	Female	VFC	unstranded	single-end
HSB126-V1C	11230	30	Years	13	Female	V1C	unstranded	single-end
HSB126-MFC	11230	30	Years	13	Female	MFC	unstranded	single-end
HSB126-OFC	11230	30	Years	13	Female	OFC	unstranded	single-end
HSB126-S1C	11230	30	Years	13	Female	S1C	unstranded	single-end
HSB126-M1C	11230	30	Years	13	Female	M1C	unstranded	single-end
HSB126-A1C	11230	30	Years	13	Female	A1C	unstranded	single-end
HSB126-STC	11230	30	Years	13	Female	STC	unstranded	single-end
HSB126-ITC	11230	30	Years	13	Female	ITC	unstranded	single-end
HSB126-AMY	11230	30	Years	13	Female	AMY	unstranded	single-end
HSB126-STR	11230	30	Years	13	Female	STR	unstranded	single-end
HSB126-MD	11230	30	Years	13	Female	MD	unstranded	single-end
HSB126-HIP	11230	30	Years	13	Female	HIP	unstranded	single-end
HSB126-CBC	11230	30	Years	13	Female	CBC	unstranded	single-end
HSB145-IPC	13420	36	Years	13	Male	IPC	unstranded	single-end
HSB145-S1C	13420	36	Years	13	Male	S1C	unstranded	single-end
HSB145-VFC	13420	36	Years	13	Male	VFC	unstranded	single-end
HSB145-STC	13420	36	Years	13	Male	STC	unstranded	single-end
HSB145-V1C	13420	36	Years	13	Male	V1C	unstranded	single-end
HSB145-MFC	13420	36	Years	13	Male	MFC	unstranded	single-end
HSB145-OFC	13420	36	Years	13	Male	OFC	unstranded	single-end
HSB145-A1C	13420	36	Years	13	Male	A1C	unstranded	single-end
HSB145-ITC	13420	36	Years	13	Male	ITC	unstranded	single-end
HSB145-M1C	13420	36	Years	13	Male	M1C	unstranded	single-end
HSB145-DFC	13420	36	Years	13	Male	DFC	unstranded	single-end
HSB145-AMY	13420	36	Years	13	Male	AMY	unstranded	single-end
HSB145-STR	13420	36	Years	13	Male	STR	unstranded	single-end
HSB145-MD	13420	36	Years	13	Male	MD	unstranded	single-end
HSB145-HIP	13420	36	Years	13	Male	HIP	unstranded	single-end
HSB145-CBC	13420	36	Years	13	Male	CBC	unstranded	single-end
HSB123-IPC	13785	37	Years	13	Male	IPC	unstranded	single-end
HSB123-OFC	13785	37	Years	13	Male	OFC	unstranded	single-end
HSB123-ITC	13785	37	Years	13	Male	ITC	unstranded	single-end
HSB123-V1C	13785	37	Years	13	Male	V1C	unstranded	single-end
HSB123-A1C	13785	37	Years	13	Male	A1C	unstranded	single-end
HSB123-VFC	13785	37	Years	13	Male	VFC	unstranded	single-end
HSB123-S1C	13785	37	Years	13	Male	S1C	unstranded	single-end
HSB123-DFC	13785	37	Years	13	Male	DFC	unstranded	single-end
HSB123-MFC	13785	37	Years	13	Male	MFC	unstranded	single-end
HSB123-STC	13785	37	Years	13	Male	STC	unstranded	single-end
HSB123-M1C	13785	37	Years	13	Male	M1C	unstranded	single-end
HSB123-AMY	13785	37	Years	13	Male	AMY	unstranded	single-end
HSB123-STR	13785	37	Years	13	Male	STR	unstranded	single-end
HSB123-MD	13785	37	Years	13	Male	MD	unstranded	single-end
HSB123-HIP	13785	37	Years	13	Male	HIP	unstranded	single-end
HSB123-CBC	13785	37	Years	13	Male	CBC	unstranded	single-end
HSB135-ITC	14880	40	Years	13	Female	ITC	unstranded	single-end
HSB135-IPC	14880	40	Years	13	Female	IPC	unstranded	single-end
HSB135-S1C	14880	40	Years	13	Female	S1C	unstranded	single-end
HSB135-STC	14880	40	Years	13	Female	STC	unstranded	single-end
HSB135-M1C	14880	40	Years	13	Female	M1C	unstranded	single-end
HSB135-A1C	14880	40	Years	13	Female	A1C	unstranded	single-end
HSB135-OFC	14880	40	Years	13	Female	OFC	unstranded	single-end
HSB135-V1C	14880	40	Years	13	Female	V1C	unstranded	single-end
HSB135-VFC	14880	40	Years	13	Female	VFC	unstranded	single-end
HSB135-DFC	14880	40	Years	13	Female	DFC	unstranded	single-end
HSB135-AMY	14880	40	Years	13	Female	AMY	unstranded	single-end
HSB135-STR	14880	40	Years	13	Female	STR	unstranded	single-end
HSB135-MD	14880	40	Years	13	Female	MD	unstranded	single-end
HSB135-HIP	14880	40	Years	13	Female	HIP	unstranded	single-end
HSB135-CBC	14880	40	Years	13	Female	CBC	unstranded	single-end

## Sheet: Mouse
Sample	AgeDays	Age	AgeUnits	Source	Group	Sex	Tissue	Strandedness	Endedness
e15wild_364_L5_1	15.5	15.5	E15.5	Rubenstein_Sanders	Fetal	Female	cortex	unstranded	single-end
e15wild_364_L6_1	15.5	15.5	E15.5	Rubenstein_Sanders	Fetal	Female	cortex	unstranded	single-end
e15wild_365_L5_1	15.5	15.5	E15.5	Rubenstein_Sanders	Fetal	Female	cortex	unstranded	single-end
e15wild_365_L6_1	15.5	15.5	E15.5	Rubenstein_Sanders	Fetal	Female	cortex	unstranded	single-end
e15wild_368_L5_1	15.5	15.5	E15.5	Rubenstein_Sanders	Fetal	Male	cortex	unstranded	single-end
e15wild_368_L6_1	15.5	15.5	E15.5	Rubenstein_Sanders	Fetal	Male	cortex	unstranded	single-end
e15wild_384_L5_1	15.5	15.5	E15.5	Rubenstein_Sanders	Fetal	Male	cortex	unstranded	single-end
e15wild_384_L6_1	15.5	15.5	E15.5	Rubenstein_Sanders	Fetal	Male	cortex	unstranded	single-end
p00wild_340_L3_1	21	0	P0	Rubenstein_Sanders	Transitional	Female	cortex	unstranded	single-end
p00wild_344_L4_1	21	0	P0	Rubenstein_Sanders	Transitional	Male	cortex	unstranded	single-end
p00wild_346_L3_1	21	0	P0	Rubenstein_Sanders	Transitional	Female	cortex	unstranded	single-end
p00wild_346_L4_1	21	0	P0	Rubenstein_Sanders	Transitional	Female	cortex	unstranded	single-end
P2-1WCx_S42	23	2	P2	Rubenstein_Sanders	Transitional	Pool	cortex	unstranded	paired-end
P2-2WCX_S43	23	2	P2	Rubenstein_Sanders	Transitional	Female	cortex	unstranded	paired-end
P2-3WCX_S44	23	2	P2	Rubenstein_Sanders	Transitional	Pool	cortex	unstranded	paired-end
P2-4WCX_S45	23	2	P2	Rubenstein_Sanders	Transitional	Pool	cortex	unstranded	paired-end
P2-5WCX_S46	23	2	P2	Rubenstein_Sanders	Transitional	Pool	cortex	unstranded	paired-end
P2-6WCX_S47	23	2	P2	Rubenstein_Sanders	Transitional	Female	cortex	unstranded	paired-end
P3_WT_F_S21	24	3	P3	Rubenstein_Sanders	Transitional	Female	cortex	stranded	paired-end
P3_WT_M_S20	24	3	P3	Rubenstein_Sanders	Transitional	Male	cortex	stranded	paired-end
FWCX1_S42	28	7	P7	Rubenstein_Sanders	Transitional	Female	cortex	stranded	paired-end
FWCx11_S10	28	7	P7	Rubenstein_Sanders	Transitional	Female	cortex	stranded	paired-end
FWCx9_S9	28	7	P7	Rubenstein_Sanders	Transitional	Female	cortex	stranded	paired-end
MWCX1_S50	28	7	P7	Rubenstein_Sanders	Transitional	Male	cortex	stranded	paired-end
MWCx10_S18	28	7	P7	Rubenstein_Sanders	Transitional	Male	cortex	stranded	paired-end
MWCx6_S17	28	7	P7	Rubenstein_Sanders	Transitional	Male	cortex	stranded	paired-end
P8-WT-F_S2	29	8	P8	Rubenstein_Sanders	Transitional	Female	cortex	stranded	paired-end
P8-WT-M_S1	29	8	P8	Rubenstein_Sanders	Transitional	Male	cortex	stranded	paired-end
P9-WT-F_S6	30	9	P9	Rubenstein_Sanders	Transitional	Female	cortex	stranded	paired-end
P9-WT-M_S5	30	9	P9	Rubenstein_Sanders	Transitional	Male	cortex	stranded	paired-end
P11_WT_F_S25	32	11	P11	Rubenstein_Sanders	Transitional	Female	cortex	stranded	paired-end
P11_WT_M_S24	32	11	P11	Rubenstein_Sanders	Transitional	Male	cortex	stranded	paired-end
FWCX2_S43	51	30	P30	Rubenstein_Sanders	Mature	Female	cortex	stranded	paired-end
MWCX2_S52	51	30	P30	Rubenstein_Sanders	Mature	Male	cortex	stranded	paired-end
10CTX_S9	96	75	P75	MacLaren_et_al_2019	Mature	Male	cortex	reverse	single-end
11CTX_S17	96	75	P75	MacLaren_et_al_2019	Mature	Male	cortex	reverse	single-end
12CTX_S10	96	75	P75	MacLaren_et_al_2019	Mature	Male	cortex	reverse	single-end
13CTX_S18	96	75	P75	MacLaren_et_al_2019	Mature	Male	cortex	reverse	single-end
14CTX_S11	96	75	P75	MacLaren_et_al_2019	Mature	Male	cortex	reverse	single-end
15CTX_S19	96	75	P75	MacLaren_et_al_2019	Mature	Male	cortex	reverse	single-end
16CTX_S3	96	75	P75	MacLaren_et_al_2019	Mature	Male	cortex	reverse	single-end
17CTX_S11	96	75	P75	MacLaren_et_al_2019	Mature	Male	cortex	reverse	single-end
18CTX_S19	96	75	P75	MacLaren_et_al_2019	Mature	Male	cortex	reverse	single-end
19CTX_S4	96	75	P75	MacLaren_et_al_2019	Mature	Male	cortex	reverse	single-end
1CTX_S1	96	75	P75	MacLaren_et_al_2019	Mature	Male	cortex	reverse	single-end
20CTX_S12	96	75	P75	MacLaren_et_al_2019	Mature	Male	cortex	reverse	single-end
21CTX_S20	96	75	P75	MacLaren_et_al_2019	Mature	Male	cortex	reverse	single-end
22CTX_S4	96	75	P75	MacLaren_et_al_2019	Mature	Male	cortex	reverse	single-end
23CTX_S12	96	75	P75	MacLaren_et_al_2019	Mature	Male	cortex	reverse	single-end
24CTX_S20	96	75	P75	MacLaren_et_al_2019	Mature	Male	cortex	reverse	single-end
2CTX_S2	96	75	P75	MacLaren_et_al_2019	Mature	Male	cortex	reverse	single-end
3CTX_S9	96	75	P75	MacLaren_et_al_2019	Mature	Male	cortex	reverse	single-end
4CTX_S17	96	75	P75	MacLaren_et_al_2019	Mature	Male	cortex	reverse	single-end
5CTX_S3	96	75	P75	MacLaren_et_al_2019	Mature	Male	cortex	reverse	single-end
6CTX_S10	96	75	P75	MacLaren_et_al_2019	Mature	Male	cortex	reverse	single-end
7CTX_S18	96	75	P75	MacLaren_et_al_2019	Mature	Male	cortex	reverse	single-end
8CTX_S1	96	75	P75	MacLaren_et_al_2019	Mature	Male	cortex	reverse	single-end
9CTX_S2	96	75	P75	MacLaren_et_al_2019	Mature	Male	cortex	reverse	single-end
