# Supplementary material for: Developmental dynamics of voltage-gated sodium channel isoform expression in the human and mouse brain
Source: Genome Med. 2021 Aug 23;13:135. doi: 10.1186/s13073-021-00949-0 (PMC8383430; doi:10.1186/s13073-021-00949-0)
Supplement: Supplementary file 3 — Additional file 3:. Table S2 – Exon information; Details of the voltage-gated sodium channel gene exons featured in this study. [file 13073_2021_949_MOESM3_ESM.xlsx]

## Sheet: SCN1A
Exon_name	DEXSeq_Exon_num	Exon_reg_hg38	Chr	Start_hg38	End_hg38	Exon_length	Coding	UTR	NCE	Coding_transcripts	Noncoding_transcripts	Coding_CDS_number	Fig_S4
ENSG00000144285.20:001	1	chr2:165984641-165989159	chr2	165984641	165989159	4519	0	1	1	ENST00000641575.1, ENST00000641603.1, ENST00000641996.1	ENST00000651562.1	.	No
ENSG00000144285.20:002	2	chr2:165989160-165989162	chr2	165989160	165989162	3	0	1	0	ENST00000303395.8, ENST00000635750.1, ENST00000635776.1, ENST00000636194.1, ENST00000637988.1, ENST00000640036.1, ENST00000641575.1, ENST00000641603.1, ENST00000641996.1	.	.	No
ENSG00000144285.20:003	3	chr2:165989163-165989868	chr2	165989163	165989868	706	0	1	1	ENST00000303395.8, ENST00000375405.7, ENST00000635750.1, ENST00000635776.1, ENST00000636194.1, ENST00000637988.1, ENST00000640036.1, ENST00000641575.1, ENST00000641603.1, ENST00000641996.1, ENST00000671940.1	ENST00000673490.1	.	No
ENSG00000144285.20:004	4	chr2:165989869-165991244	chr2	165989869	165991244	1376	0	1	1	ENST00000303395.8, ENST00000375405.7, ENST00000635750.1, ENST00000635776.1, ENST00000636194.1, ENST00000637038.1, ENST00000637988.1, ENST00000640036.1, ENST00000641575.1, ENST00000641603.1, ENST00000641996.1, ENST00000671940.1	ENST00000673490.1	.	No
ENSG00000144285.20:005	5	chr2:165991245-165992422	chr2	165991245	165992422	1178	1	1	1	ENST00000303395.8, ENST00000375405.7, ENST00000409050.1, ENST00000635750.1, ENST00000635776.1, ENST00000636194.1, ENST00000637038.1, ENST00000637988.1, ENST00000640036.1, ENST00000641575.1, ENST00000641603.1, ENST00000641996.1, ENST00000671940.1	ENST00000673490.1	CDS 26	Consistent_CDS
ENSG00000144285.20:006	6	chr2:165992423-165994145	chr2	165992423	165994145	1723	1	1	0	ENST00000635776.1	.	Extension of CDS 25 ENST00000635776.1 only (stop codon)	Variable_CDS
ENSG00000144285.20:007	7	chr2:165994146-165994166	chr2	165994146	165994166	21	1	1	1	ENST00000303395.8, ENST00000375405.7, ENST00000409050.1, ENST00000635750.1, ENST00000635776.1, ENST00000636194.1, ENST00000637038.1, ENST00000637988.1, ENST00000640036.1, ENST00000641575.1, ENST00000641603.1, ENST00000641996.1, ENST00000671940.1	ENST00000673490.1	CDS 25	No
ENSG00000144285.20:008	8	chr2:165994167-165994416	chr2	165994167	165994416	250	1	1	1	ENST00000303395.8, ENST00000375405.7, ENST00000409050.1, ENST00000635750.1, ENST00000635776.1, ENST00000636194.1, ENST00000637038.1, ENST00000637988.1, ENST00000640036.1, ENST00000641575.1, ENST00000641603.1, ENST00000641996.1, ENST00000671940.1	ENST00000625916.1, ENST00000673490.1	CDS 25	Consistent_CDS
ENSG00000144285.20:009	9	chr2:165996013-165996052	chr2	165996013	165996052	40	1	1	1	ENST00000303395.8, ENST00000375405.7, ENST00000409050.1, ENST00000635750.1, ENST00000635776.1, ENST00000636194.1, ENST00000637038.1, ENST00000637988.1, ENST00000640036.1, ENST00000641575.1, ENST00000641603.1, ENST00000641996.1, ENST00000671940.1	ENST00000625916.1, ENST00000673490.1	CDS 24	No
ENSG00000144285.20:010	10	chr2:165996053-165996117	chr2	165996053	165996117	65	1	1	1	ENST00000303395.8, ENST00000375405.7, ENST00000409050.1, ENST00000635750.1, ENST00000635776.1, ENST00000636194.1, ENST00000637038.1, ENST00000637988.1, ENST00000640036.1, ENST00000641575.1, ENST00000641603.1, ENST00000641996.1, ENST00000671940.1	ENST00000473295.2, ENST00000625916.1, ENST00000673490.1	CDS 24	Consistent_CDS
ENSG00000144285.20:011	11	chr2:165996118-165996322	chr2	165996118	165996322	205	0	0	1	.	ENST00000625916.1	.	No
ENSG00000144285.20:012	12	chr2:165998038-165998124	chr2	165998038	165998124	87	1	1	1	ENST00000303395.8, ENST00000375405.7, ENST00000409050.1, ENST00000635750.1, ENST00000635776.1, ENST00000636194.1, ENST00000637038.1, ENST00000637988.1, ENST00000640036.1, ENST00000641575.1, ENST00000641603.1, ENST00000641996.1, ENST00000671940.1	ENST00000473295.2, ENST00000673490.1	CDS 23	Consistent_CDS
ENSG00000144285.20:013	13	chr2:165998125-165998142	chr2	165998125	165998142	18	1	1	1	ENST00000303395.8, ENST00000375405.7, ENST00000409050.1, ENST00000635750.1, ENST00000635776.1, ENST00000636194.1, ENST00000637038.1, ENST00000637988.1, ENST00000640036.1, ENST00000641575.1, ENST00000641603.1, ENST00000641996.1, ENST00000671940.1	ENST00000473295.2, ENST00000491429.1, ENST00000673490.1	CDS 23	No
ENSG00000144285.20:014	14	chr2:165998143-165998175	chr2	165998143	165998175	33	1	1	1	ENST00000303395.8, ENST00000375405.7, ENST00000409050.1, ENST00000635750.1, ENST00000635776.1, ENST00000635893.1, ENST00000636194.1, ENST00000637038.1, ENST00000637988.1, ENST00000640036.1, ENST00000641575.1, ENST00000641603.1, ENST00000641996.1, ENST00000671940.1	ENST00000473295.2, ENST00000491429.1, ENST00000673490.1	CDS 23	No
ENSG00000144285.20:015	15	chr2:165999051-165999116	chr2	165999051	165999116	66	1	1	0	ENST00000635893.1	.	Extra CDS for ENST00000635893.1 only (stop codon)	Variable_CDS
ENSG00000144285.20:016	16	chr2:165999723-165999776	chr2	165999723	165999776	54	1	1	1	ENST00000303395.8, ENST00000375405.7, ENST00000409050.1, ENST00000635750.1, ENST00000635776.1, ENST00000635893.1, ENST00000636194.1, ENST00000637038.1, ENST00000637988.1, ENST00000640036.1, ENST00000641575.1, ENST00000641603.1, ENST00000641996.1, ENST00000671940.1	ENST00000473295.2, ENST00000491429.1, ENST00000673490.1	CDS 22	Consistent_CDS
ENSG00000144285.20:017	17	chr2:165999777-166000063	chr2	165999777	166000063	287	0	0	1	.	ENST00000473295.2	.	No
ENSG00000144285.20:018	18	chr2:166002472-166002486	chr2	166002472	166002486	15	1	1	1	ENST00000303395.8, ENST00000375405.7, ENST00000409050.1, ENST00000635750.1, ENST00000635776.1, ENST00000635893.1, ENST00000636194.1, ENST00000637038.1, ENST00000637988.1, ENST00000640036.1, ENST00000641575.1, ENST00000641996.1, ENST00000671940.1	ENST00000491429.1, ENST00000673490.1	CDS 21	No
ENSG00000144285.20:019	19	chr2:166002487-166002753	chr2	166002487	166002753	267	1	1	1	ENST00000303395.8, ENST00000375405.7, ENST00000409050.1, ENST00000635750.1, ENST00000635776.1, ENST00000636194.1, ENST00000637038.1, ENST00000637988.1, ENST00000640036.1, ENST00000641575.1, ENST00000641996.1, ENST00000671940.1	ENST00000491429.1, ENST00000673490.1	CDS 21	Consistent_CDS
ENSG00000144285.20:020	20	chr2:166002754-166002908	chr2	166002754	166002908	155	0	0	1	.	ENST00000491429.1	.	No
ENSG00000144285.20:021	21	chr2:166007230-166007293	chr2	166007230	166007293	64	1	0	0	ENST00000637038.1	.	Extra CDS for ENST00000637038.1 only; Stoke Theraputics target	Variable_CDS
ENSG00000144285.20:022	22	chr2:166009359-166009718	chr2	166009359	166009718	360	0	0	1	.	ENST00000637968.1	.	No
ENSG00000144285.20:023	23	chr2:166009719-166009841	chr2	166009719	166009841	123	1	1	1	ENST00000303395.8, ENST00000375405.7, ENST00000409050.1, ENST00000635750.1, ENST00000635776.1, ENST00000636194.1, ENST00000637038.1, ENST00000637988.1, ENST00000640036.1, ENST00000641575.1, ENST00000641603.1, ENST00000641996.1, ENST00000671940.1	ENST00000637968.1, ENST00000673490.1	CDS 20	Consistent_CDS
ENSG00000144285.20:024	24	chr2:166012109-166012282	chr2	166012109	166012282	174	1	1	1	ENST00000303395.8, ENST00000375405.7, ENST00000409050.1, ENST00000635750.1, ENST00000635776.1, ENST00000636194.1, ENST00000637038.1, ENST00000637988.1, ENST00000640036.1, ENST00000641575.1, ENST00000641603.1, ENST00000641996.1, ENST00000671940.1	ENST00000637968.1, ENST00000673490.1	CDS 19	Consistent_CDS
ENSG00000144285.20:025	25	chr2:166013744-166013898	chr2	166013744	166013898	155	1	1	1	ENST00000303395.8, ENST00000375405.7, ENST00000409050.1, ENST00000635750.1, ENST00000635776.1, ENST00000636194.1, ENST00000637038.1, ENST00000637988.1, ENST00000640036.1, ENST00000641575.1, ENST00000641603.1, ENST00000641996.1, ENST00000671940.1	ENST00000637968.1, ENST00000673490.1	CDS 18	Consistent_CDS
ENSG00000144285.20:026	26	chr2:166015607-166015727	chr2	166015607	166015727	121	1	1	1	ENST00000303395.8, ENST00000375405.7, ENST00000409050.1, ENST00000635750.1, ENST00000635776.1, ENST00000636194.1, ENST00000637038.1, ENST00000637988.1, ENST00000640036.1, ENST00000641575.1, ENST00000641603.1, ENST00000641996.1, ENST00000671940.1	ENST00000595268.3, ENST00000595647.5, ENST00000597623.3, ENST00000628933.2, ENST00000629609.2, ENST00000630226.2, ENST00000637968.1, ENST00000651562.1, ENST00000651574.1, ENST00000651673.1, ENST00000658447.1, ENST00000671284.1, ENST00000673490.1	CDS 17	Consistent_CDS
ENSG00000144285.20:027	27	chr2:166036048-166036274	chr2	166036048	166036274	227	1	1	1	ENST00000303395.8, ENST00000375405.7, ENST00000409050.1, ENST00000635750.1, ENST00000635776.1, ENST00000636194.1, ENST00000637038.1, ENST00000637988.1, ENST00000640036.1, ENST00000641575.1, ENST00000641603.1, ENST00000641996.1, ENST00000671940.1	ENST00000595268.3, ENST00000597623.3, ENST00000599041.5, ENST00000627027.2, ENST00000628933.2, ENST00000637968.1, ENST00000651562.1, ENST00000651574.1, ENST00000651673.1, ENST00000658447.1, ENST00000673490.1	CDS 16	No
ENSG00000144285.20:028	28	chr2:166036275-166036530	chr2	166036275	166036530	256	1	1	1	ENST00000303395.8, ENST00000375405.7, ENST00000409050.1, ENST00000635750.1, ENST00000635776.1, ENST00000636194.1, ENST00000637988.1, ENST00000640036.1, ENST00000641575.1, ENST00000641603.1, ENST00000641996.1, ENST00000671940.1	ENST00000597623.3, ENST00000637968.1, ENST00000658447.1, ENST00000673490.1	CDS 16	Consistent_CDS
ENSG00000144285.20:029	29	chr2:166037776-166038132	chr2	166037776	166038132	357	1	1	1	ENST00000303395.8, ENST00000375405.7, ENST00000409050.1, ENST00000635750.1, ENST00000635776.1, ENST00000636194.1, ENST00000636759.1, ENST00000637988.1, ENST00000640036.1, ENST00000641575.1, ENST00000641603.1, ENST00000641996.1, ENST00000671940.1	ENST00000637968.1, ENST00000673490.1	CDS 15	Consistent_CDS
ENSG00000144285.20:030	30	chr2:166039423-166039596	chr2	166039423	166039596	174	1	1	1	ENST00000303395.8, ENST00000375405.7, ENST00000409050.1, ENST00000635750.1, ENST00000635776.1, ENST00000636194.1, ENST00000636759.1, ENST00000637988.1, ENST00000640036.1, ENST00000641575.1, ENST00000641603.1, ENST00000641996.1, ENST00000671940.1	ENST00000637968.1, ENST00000673490.1	CDS 14	Consistent_CDS
ENSG00000144285.20:031	31	chr2:166041215-166041230	chr2	166041215	166041230	16	1	0	0	ENST00000636194.1	.	Extension of CDS 13 in ENST00000636194.1 only	No
ENSG00000144285.20:032	32	chr2:166041231-166041469	chr2	166041231	166041469	239	1	1	1	ENST00000303395.8, ENST00000375405.7, ENST00000409050.1, ENST00000635750.1, ENST00000635776.1, ENST00000636194.1, ENST00000636759.1, ENST00000637988.1, ENST00000640036.1, ENST00000641575.1, ENST00000641603.1, ENST00000641996.1, ENST00000671940.1	ENST00000637968.1, ENST00000673490.1	CDS 13	Consistent_CDS
ENSG00000144285.20:033	33	chr2:166042292-166042424	chr2	166042292	166042424	133	1	1	1	ENST00000303395.8, ENST00000375405.7, ENST00000409050.1, ENST00000635750.1, ENST00000635776.1, ENST00000636194.1, ENST00000636759.1, ENST00000637988.1, ENST00000640036.1, ENST00000641575.1, ENST00000641603.1, ENST00000641996.1, ENST00000671940.1	ENST00000637968.1, ENST00000673490.1	CDS 12	Consistent_CDS
ENSG00000144285.20:034	34	chr2:166043669-166043701	chr2	166043669	166043701	33	1	1	1	ENST00000303395.8, ENST00000636759.1, ENST00000641603.1, ENST00000641996.1	ENST00000637968.1, ENST00000673490.1	Extension of CDS 11 in ENST00000303395.8 and ENST00000641603.1	No
ENSG00000144285.20:035	35	chr2:166043702-166043752	chr2	166043702	166043752	51	1	1	1	ENST00000303395.8, ENST00000375405.7, ENST00000635750.1, ENST00000635776.1, ENST00000636194.1, ENST00000636759.1, ENST00000637988.1, ENST00000640036.1, ENST00000641575.1, ENST00000641603.1, ENST00000641996.1	ENST00000637968.1, ENST00000673490.1	CDS 11	No
ENSG00000144285.20:036	36	chr2:166043753-166044049	chr2	166043753	166044049	297	1	1	1	ENST00000303395.8, ENST00000375405.7, ENST00000409050.1, ENST00000635750.1, ENST00000635776.1, ENST00000636194.1, ENST00000636759.1, ENST00000637988.1, ENST00000640036.1, ENST00000641575.1, ENST00000641603.1, ENST00000641996.1, ENST00000671940.1	ENST00000637968.1, ENST00000673490.1	CDS 11	Consistent_CDS
ENSG00000144285.20:037	37	chr2:166045043-166045324	chr2	166045043	166045324	282	1	1	1	ENST00000303395.8, ENST00000375405.7, ENST00000409050.1, ENST00000635750.1, ENST00000635776.1, ENST00000636194.1, ENST00000636759.1, ENST00000637988.1, ENST00000640036.1, ENST00000641575.1, ENST00000641603.1, ENST00000641996.1, ENST00000671940.1	ENST00000637968.1, ENST00000673490.1	CDS 10	Consistent_CDS
ENSG00000144285.20:038	38	chr2:166045325-166045327	chr2	166045325	166045327	3	1	1	1	ENST00000303395.8, ENST00000375405.7, ENST00000409050.1, ENST00000635750.1, ENST00000635776.1, ENST00000636194.1, ENST00000636759.1, ENST00000637988.1, ENST00000640036.1, ENST00000641603.1, ENST00000641996.1, ENST00000671940.1	ENST00000637968.1, ENST00000673490.1	CDS 10	No
ENSG00000144285.20:039	39	chr2:166046770-166046976	chr2	166046770	166046976	207	1	1	1	ENST00000303395.8, ENST00000375405.7, ENST00000409050.1, ENST00000635750.1, ENST00000635776.1, ENST00000636194.1, ENST00000636759.1, ENST00000637988.1, ENST00000640036.1, ENST00000641575.1, ENST00000641603.1, ENST00000641996.1, ENST00000671940.1	ENST00000637968.1, ENST00000673490.1	CDS 9	Consistent_CDS
ENSG00000144285.20:040	40	chr2:166047627-166047768	chr2	166047627	166047768	142	1	1	1	ENST00000303395.8, ENST00000375405.7, ENST00000409050.1, ENST00000635750.1, ENST00000635776.1, ENST00000636194.1, ENST00000636759.1, ENST00000637988.1, ENST00000640036.1, ENST00000641575.1, ENST00000641603.1, ENST00000641996.1, ENST00000671940.1	ENST00000637968.1, ENST00000673490.1	CDS 8	Consistent_CDS
ENSG00000144285.20:041	41	chr2:166048886-166048949	chr2	166048886	166048949	64	1	1	1	ENST00000303395.8, ENST00000375405.7, ENST00000409050.1, ENST00000635750.1, ENST00000635776.1, ENST00000636194.1, ENST00000636759.1, ENST00000637988.1, ENST00000640036.1, ENST00000641575.1, ENST00000641603.1, ENST00000641996.1, ENST00000671940.1	ENST00000637968.1, ENST00000673490.1	CDS 7	Consistent_CDS
ENSG00000144285.20:042	42	chr2:166051719-166051988	chr2	166051719	166051988	270	1	1	1	ENST00000303395.8, ENST00000375405.7, ENST00000409050.1, ENST00000635750.1, ENST00000635776.1, ENST00000636194.1, ENST00000636759.1, ENST00000637988.1, ENST00000640036.1, ENST00000641575.1, ENST00000641603.1, ENST00000641996.1, ENST00000671940.1	ENST00000637968.1, ENST00000673490.1	CDS 6	Consistent_CDS
ENSG00000144285.20:043	43	chr2:166052852-166052943	chr2	166052852	166052943	92	1	1	1	ENST00000303395.8, ENST00000375405.7, ENST00000409050.1, ENST00000635750.1, ENST00000635776.1, ENST00000636194.1, ENST00000636759.1, ENST00000637988.1, ENST00000641575.1, ENST00000641603.1, ENST00000641996.1, ENST00000671940.1	ENST00000637968.1, ENST00000673490.1	CDS 5A	Consistent_CDS
ENSG00000144285.20:044	44	chr2:166053039-166053130	chr2	166053039	166053130	92	1	0	0	ENST00000640036.1	.	CDS 5N	Consistent_CDS
ENSG00000144285.20:045	45	chr2:166054638-166054766	chr2	166054638	166054766	129	1	1	1	ENST00000303395.8, ENST00000375405.7, ENST00000409050.1, ENST00000635750.1, ENST00000635776.1, ENST00000636194.1, ENST00000636759.1, ENST00000637988.1, ENST00000640036.1, ENST00000641575.1, ENST00000641603.1, ENST00000641996.1, ENST00000671940.1	ENST00000637968.1, ENST00000673490.1	CDS 4	Consistent_CDS
ENSG00000144285.20:046	46	chr2:166056411-166056500	chr2	166056411	166056500	90	1	1	1	ENST00000303395.8, ENST00000375405.7, ENST00000409050.1, ENST00000635750.1, ENST00000635776.1, ENST00000636194.1, ENST00000636759.1, ENST00000637988.1, ENST00000640036.1, ENST00000641575.1, ENST00000641603.1, ENST00000641996.1, ENST00000671940.1	ENST00000637968.1, ENST00000673490.1	CDS 3	Consistent_CDS
ENSG00000144285.20:047	47	chr2:166056501-166056504	chr2	166056501	166056504	4	1	0	0	ENST00000641996.1	.	Extension of CDS 3 in ENST00000641996.1 only	No
ENSG00000144285.20:048	48	chr2:166058570-166058688	chr2	166058570	166058688	119	1	1	1	ENST00000303395.8, ENST00000375405.7, ENST00000409050.1, ENST00000635750.1, ENST00000635776.1, ENST00000636194.1, ENST00000636759.1, ENST00000637988.1, ENST00000640036.1, ENST00000641575.1, ENST00000641603.1, ENST00000641996.1, ENST00000671940.1	ENST00000637968.1, ENST00000673490.1	CDS 2	Consistent_CDS
ENSG00000144285.20:049	49	chr2:166060640-166060867	chr2	166060640	166060867	228	1	1	1	ENST00000636759.1	ENST00000651562.1, ENST00000651673.1, ENST00000673490.1	Extra CDS for ENST00000636759.1 only (stop codon)	Variable_CDS
ENSG00000144285.20:050	50	chr2:166071623-166071886	chr2	166071623	166071886	264	0	0	1	.	ENST00000642141.1	.	No
ENSG00000144285.20:051	51	chr2:166073302-166073357	chr2	166073302	166073357	56	0	0	1	.	ENST00000507401.2	.	No
ENSG00000144285.20:052	52	chr2:166073358-166073610	chr2	166073358	166073610	253	1	0	1	ENST00000303395.8, ENST00000375405.7, ENST00000409050.1, ENST00000635750.1, ENST00000635776.1, ENST00000636194.1, ENST00000636759.1, ENST00000637988.1, ENST00000640036.1, ENST00000641575.1, ENST00000641603.1, ENST00000641996.1, ENST00000671940.1	ENST00000507401.2, ENST00000637968.1, ENST00000642141.1, ENST00000673490.1	CDS 1	Consistent_CDS
ENSG00000144285.20:053	53	chr2:166073611-166073621	chr2	166073611	166073621	11	1	0	1	ENST00000303395.8, ENST00000375405.7, ENST00000409050.1, ENST00000635750.1, ENST00000635776.1, ENST00000636194.1, ENST00000636759.1, ENST00000637285.2, ENST00000637988.1, ENST00000640036.1, ENST00000641575.1, ENST00000641603.1, ENST00000641996.1, ENST00000671940.1	ENST00000507401.2, ENST00000637968.1, ENST00000642141.1, ENST00000673490.1	CDS 1	No
ENSG00000144285.20:054	54	chr2:166073622-166073639	chr2	166073622	166073639	18	0	1	1	ENST00000303395.8, ENST00000375405.7, ENST00000635750.1, ENST00000635776.1, ENST00000636194.1, ENST00000636759.1, ENST00000637285.2, ENST00000637988.1, ENST00000640036.1, ENST00000641575.1, ENST00000641603.1, ENST00000641996.1, ENST00000671940.1	ENST00000507401.2, ENST00000637968.1, ENST00000642141.1, ENST00000673490.1	.	No
ENSG00000144285.20:055	55	chr2:166073640-166073670	chr2	166073640	166073670	31	0	1	1	ENST00000303395.8, ENST00000635750.1, ENST00000635776.1, ENST00000636194.1, ENST00000636759.1, ENST00000637285.2, ENST00000637988.1, ENST00000640036.1, ENST00000641575.1, ENST00000641603.1, ENST00000641996.1, ENST00000671940.1	ENST00000507401.2, ENST00000637968.1, ENST00000642141.1, ENST00000673490.1	.	No
ENSG00000144285.20:056	56	chr2:166077710-166077801	chr2	166077710	166077801	92	0	1	1	ENST00000303395.8, ENST00000636194.1, ENST00000636759.1, ENST00000637988.1, ENST00000641575.1, ENST00000671940.1	ENST00000507401.2, ENST00000637968.1, ENST00000642141.1, ENST00000671284.1	.	No
ENSG00000144285.20:057	57	chr2:166077802-166077847	chr2	166077802	166077847	46	0	1	1	ENST00000636759.1, ENST00000641575.1	ENST00000671284.1	.	No
ENSG00000144285.20:058	58	chr2:166126924-166126981	chr2	166126924	166126981	58	0	1	1	ENST00000637988.1	ENST00000637968.1	.	No
ENSG00000144285.20:059	59	chr2:166126982-166127010	chr2	166126982	166127010	29	0	1	1	ENST00000637285.2, ENST00000637988.1	ENST00000637968.1	.	No
ENSG00000144285.20:060	60	chr2:166127011-166127034	chr2	166127011	166127034	24	0	1	1	ENST00000637285.2	ENST00000637968.1	.	No
ENSG00000144285.20:061	61	chr2:166127035-166127054	chr2	166127035	166127054	20	0	1	0	ENST00000637285.2	.	.	No
ENSG00000144285.20:062	62	chr2:166127771-166127986	chr2	166127771	166127986	216	0	1	1	ENST00000303395.8, ENST00000635776.1, ENST00000636194.1, ENST00000636759.1, ENST00000637988.1, ENST00000641996.1, ENST00000671940.1	ENST00000507401.2, ENST00000642141.1, ENST00000673490.1	.	No
ENSG00000144285.20:063	63	chr2:166127987-166128015	chr2	166127987	166128015	29	0	1	1	ENST00000303395.8, ENST00000635776.1, ENST00000636194.1, ENST00000636759.1, ENST00000637988.1, ENST00000671940.1	ENST00000507401.2, ENST00000642141.1, ENST00000673490.1	.	No
ENSG00000144285.20:064	64	chr2:166128016-166128020	chr2	166128016	166128020	5	0	1	1	ENST00000303395.8, ENST00000635776.1, ENST00000636194.1, ENST00000637988.1	ENST00000507401.2, ENST00000642141.1	.	No
ENSG00000144285.20:065	65	chr2:166128021-166128022	chr2	166128021	166128022	2	0	1	1	ENST00000303395.8, ENST00000635776.1, ENST00000636194.1, ENST00000637988.1	ENST00000642141.1	.	No
ENSG00000144285.20:066	66	chr2:166128023-166128023	chr2	166128023	166128023	1	0	1	0	ENST00000303395.8, ENST00000635776.1, ENST00000636194.1	.	.	No
ENSG00000144285.20:067	67	chr2:166128024-166128039	chr2	166128024	166128039	16	0	1	0	ENST00000303395.8, ENST00000636194.1	.	.	No
ENSG00000144285.20:068	68	chr2:166128040-166128047	chr2	166128040	166128047	8	0	1	0	ENST00000303395.8	.	.	No
ENSG00000144285.20:069	69	chr2:166149047-166149135	chr2	166149047	166149135	89	0	1	0	ENST00000635750.1, ENST00000641575.1, ENST00000641603.1	.	.	No
ENSG00000144285.20:070	70	chr2:166149136-166149151	chr2	166149136	166149151	16	0	1	0	ENST00000635750.1, ENST00000641603.1	.	.	No
ENSG00000144285.20:071	71	chr2:166149152-166149214	chr2	166149152	166149214	63	0	1	1	ENST00000635750.1	ENST00000651013.1, ENST00000657189.1	.	No

## Sheet: SCN2A
Exon_name	DEXSeq_Exon_num	Exon_reg_hg38	Chr	Start_hg38	End_hg38	Exon_length	Coding	UTR	NCE	Coding_transcripts	Noncoding_transcripts	Coding_CDS_number	Fig_S4
ENSG00000136531.16+ENSG00000236283.5:039	39	chr2:165194896-165194992	chr2	165194896	165194992	97	0	0	1	.	ENST00000629817.2	.	No
ENSG00000136531.16+ENSG00000236283.5:040	40	chr2:165194993-165195083	chr2	165194993	165195083	91	0	0	1	.	ENST00000629817.2, ENST00000640791.1	.	No
ENSG00000136531.16+ENSG00000236283.5:041	41	chr2:165195127-165195564	chr2	165195127	165195564	438	0	0	1	.	ENST00000625505.2	.	No
ENSG00000136531.16+ENSG00000236283.5:042	42	chr2:165208113-165208261	chr2	165208113	165208261	149	0	0	1	.	ENST00000629817.2, ENST00000640791.1	.	No
ENSG00000136531.16+ENSG00000236283.5:043	43	chr2:165208262-165208265	chr2	165208262	165208265	4	0	0	1	.	ENST00000640791.1	.	No
ENSG00000136531.16+ENSG00000236283.5:044	44	chr2:165239372-165239401	chr2	165239372	165239401	30	0	1	0	ENST00000636384.2	.	.	No
ENSG00000136531.16+ENSG00000236283.5:045	45	chr2:165239402-165239413	chr2	165239402	165239413	12	0	1	0	ENST00000424833.5, ENST00000636384.2	.	.	No
ENSG00000136531.16+ENSG00000236283.5:046	46	chr2:165239414-165239433	chr2	165239414	165239433	20	0	1	0	ENST00000375437.7, ENST00000424833.5, ENST00000636384.2	.	.	No
ENSG00000136531.16+ENSG00000236283.5:047	47	chr2:165239434-165239437	chr2	165239434	165239437	4	0	1	0	ENST00000375437.7, ENST00000424833.5, ENST00000636071.2, ENST00000636384.2	.	.	No
ENSG00000136531.16+ENSG00000236283.5:048	48	chr2:165239438-165239444	chr2	165239438	165239444	7	0	1	0	ENST00000375437.7, ENST00000424833.5, ENST00000636071.2, ENST00000636384.2, ENST00000637367.1	.	.	No
ENSG00000136531.16+ENSG00000236283.5:049	49	chr2:165239445-165239487	chr2	165239445	165239487	43	0	1	1	ENST00000375437.7, ENST00000424833.5, ENST00000636071.2, ENST00000636384.2, ENST00000636985.2, ENST00000637367.1	ENST00000635945.1	.	No
ENSG00000136531.16+ENSG00000236283.5:050	50	chr2:165239488-165239544	chr2	165239488	165239544	57	0	1	1	ENST00000375437.7, ENST00000424833.5, ENST00000631182.2, ENST00000636071.2, ENST00000636384.2, ENST00000636985.2, ENST00000637367.1	ENST00000635945.1	.	No
ENSG00000136531.16+ENSG00000236283.5:051	51	chr2:165239545-165239640	chr2	165239545	165239640	96	0	1	1	ENST00000375437.7, ENST00000424833.5, ENST00000631182.2, ENST00000636071.2, ENST00000636135.1, ENST00000636384.2, ENST00000636985.2, ENST00000637367.1	ENST00000635945.1	.	No
ENSG00000136531.16+ENSG00000236283.5:052	52	chr2:165239969-165240108	chr2	165239969	165240108	140	0	0	1	.	ENST00000638151.1	.	No
ENSG00000136531.16+ENSG00000236283.5:053	53	chr2:165241060-165241114	chr2	165241060	165241114	55	0	1	0	ENST00000637266.2	.	.	No
ENSG00000136531.16+ENSG00000236283.5:054	54	chr2:165243709-165243824	chr2	165243709	165243824	116	0	0	1	.	ENST00000635945.1	.	No
ENSG00000136531.16+ENSG00000236283.5:055	55	chr2:165245330-165245448	chr2	165245330	165245448	119	0	1	0	ENST00000636071.2	.	.	No
ENSG00000136531.16+ENSG00000236283.5:056	56	chr2:165266414-165274338	chr2	165266414	165274338	7925	0	0	1	.	ENST00000640791.1	.	No
ENSG00000136531.16+ENSG00000236283.5:057	57	chr2:165290630-165290785	chr2	165290630	165290785	156	0	1	0	ENST00000636135.1	.	.	No
ENSG00000136531.16+ENSG00000236283.5:058	58	chr2:165294031-165294036	chr2	165294031	165294036	6	0	1	0	ENST00000283256.10	.	.	No
ENSG00000136531.16+ENSG00000236283.5:059	59	chr2:165294037-165294043	chr2	165294037	165294043	7	0	1	0	ENST00000283256.10, ENST00000636662.2	.	.	No
ENSG00000136531.16+ENSG00000236283.5:060	60	chr2:165294044-165294088	chr2	165294044	165294088	45	0	1	1	ENST00000283256.10, ENST00000636662.2	ENST00000480032.4	.	No
ENSG00000136531.16+ENSG00000236283.5:061	61	chr2:165294089-165294135	chr2	165294089	165294135	47	0	1	1	ENST00000283256.10, ENST00000636662.2, ENST00000636769.1	ENST00000480032.4	.	No
ENSG00000136531.16+ENSG00000236283.5:062	62	chr2:165295773-165295879	chr2	165295773	165295879	107	1	1	1	ENST00000283256.10, ENST00000375427.4, ENST00000375437.7, ENST00000424833.5, ENST00000631182.2, ENST00000636071.2, ENST00000636135.1, ENST00000636384.2, ENST00000636662.2, ENST00000636769.1, ENST00000637266.2, ENST00000637367.1	ENST00000480032.4, ENST00000635945.1	CDS 1	No
ENSG00000136531.16+ENSG00000236283.5:063	63	chr2:165295880-165296090	chr2	165295880	165296090	211	1	1	1	ENST00000283256.10, ENST00000375427.4, ENST00000375437.7, ENST00000424833.5, ENST00000631182.2, ENST00000636071.2, ENST00000636135.1, ENST00000636384.2, ENST00000636662.2, ENST00000636769.1, ENST00000636985.2, ENST00000637266.2, ENST00000637367.1	ENST00000480032.4, ENST00000635945.1, ENST00000638151.1	CDS 1	Consistent_CDS
ENSG00000136531.16+ENSG00000236283.5:064	64	chr2:165296091-165296302	chr2	165296091	165296302	212	1	1	0	ENST00000636662.2, ENST00000636985.2, ENST00000637367.1	.	Extension of CDS 1 for ENST00000636662.2 and ENST00000637367.1 (stop codon)	Variable_CDS
ENSG00000136531.16+ENSG00000236283.5:065	65	chr2:165296303-165296892	chr2	165296303	165296892	590	0	1	0	ENST00000636662.2	.	.	No
ENSG00000136531.16+ENSG00000236283.5:066	66	chr2:165297017-165297135	chr2	165297017	165297135	119	1	1	1	ENST00000283256.10, ENST00000375427.4, ENST00000375437.7, ENST00000424833.5, ENST00000631182.2, ENST00000636071.2, ENST00000636135.1, ENST00000636384.2, ENST00000636662.2, ENST00000636769.1, ENST00000636985.2, ENST00000637266.2, ENST00000637367.1	ENST00000480032.4, ENST00000635945.1, ENST00000638151.1	CDS 2	Consistent_CDS
ENSG00000136531.16+ENSG00000236283.5:067	67	chr2:165307848-165307920	chr2	165307848	165307920	73	1	1	1	ENST00000283256.10, ENST00000375427.4, ENST00000375437.7, ENST00000424833.5, ENST00000631182.2, ENST00000636071.2, ENST00000636135.1, ENST00000636384.2, ENST00000636662.2, ENST00000636769.1, ENST00000636985.2, ENST00000637266.2, ENST00000637367.1	ENST00000480032.4, ENST00000635945.1, ENST00000638151.1	CDS 3	Consistent_CDS
ENSG00000136531.16+ENSG00000236283.5:068	68	chr2:165307921-165307937	chr2	165307921	165307937	17	1	1	1	ENST00000283256.10, ENST00000375427.4, ENST00000375437.7, ENST00000424833.5, ENST00000486878.2, ENST00000631182.2, ENST00000636071.2, ENST00000636135.1, ENST00000636384.2, ENST00000636662.2, ENST00000636769.1, ENST00000636985.2, ENST00000637266.2, ENST00000637367.1	ENST00000480032.4, ENST00000635945.1, ENST00000638151.1	CDS 3	No
ENSG00000136531.16+ENSG00000236283.5:069	69	chr2:165308666-165308794	chr2	165308666	165308794	129	1	1	1	ENST00000283256.10, ENST00000375427.4, ENST00000375437.7, ENST00000424833.5, ENST00000486878.2, ENST00000631182.2, ENST00000636071.2, ENST00000636384.2, ENST00000636662.2, ENST00000636769.1, ENST00000636985.2, ENST00000637266.2, ENST00000637367.1	ENST00000480032.4, ENST00000635945.1, ENST00000638151.1	CDS 4	Consistent_CDS
ENSG00000136531.16+ENSG00000236283.5:070	70	chr2:165309165-165309256	chr2	165309165	165309256	92	1	0	0	ENST00000375427.4, ENST00000631182.2, ENST00000636071.2	.	CDS 5N	Consistent_CDS
ENSG00000136531.16+ENSG00000236283.5:071	71	chr2:165309352-165309443	chr2	165309352	165309443	92	1	1	1	ENST00000283256.10, ENST00000375437.7, ENST00000424833.5, ENST00000486878.2, ENST00000636135.1, ENST00000636384.2, ENST00000636662.2, ENST00000636769.1, ENST00000636985.2, ENST00000637266.2, ENST00000637367.1	ENST00000480032.4, ENST00000635945.1, ENST00000638151.1	CDS 5A	Consistent_CDS
ENSG00000136531.16+ENSG00000236283.5:072	72	chr2:165310323-165310595	chr2	165310323	165310595	273	1	1	1	ENST00000283256.10, ENST00000375427.4, ENST00000375437.7, ENST00000424833.5, ENST00000486878.2, ENST00000631182.2, ENST00000636071.2, ENST00000636135.1, ENST00000636384.2, ENST00000636662.2, ENST00000636769.1, ENST00000636985.2, ENST00000637266.2, ENST00000637367.1	ENST00000480032.4, ENST00000635945.1, ENST00000638151.1	CDS 6	Consistent_CDS
ENSG00000136531.16+ENSG00000236283.5:073	73	chr2:165310596-165310745	chr2	165310596	165310745	150	1	1	0	ENST00000486878.2	.	CDS 6	No
ENSG00000136531.16+ENSG00000236283.5:074	74	chr2:165312025-165312088	chr2	165312025	165312088	64	1	1	1	ENST00000283256.10, ENST00000375427.4, ENST00000375437.7, ENST00000424833.5, ENST00000631182.2, ENST00000636071.2, ENST00000636135.1, ENST00000636384.2, ENST00000636662.2, ENST00000636769.1, ENST00000636985.2, ENST00000637266.2, ENST00000637367.1	ENST00000480032.4, ENST00000635945.1, ENST00000638151.1	CDS 7	Consistent_CDS
ENSG00000136531.16+ENSG00000236283.5:075	75	chr2:165313620-165313761	chr2	165313620	165313761	142	1	1	1	ENST00000283256.10, ENST00000375427.4, ENST00000375437.7, ENST00000424833.5, ENST00000631182.2, ENST00000636071.2, ENST00000636135.1, ENST00000636384.2, ENST00000636662.2, ENST00000636769.1, ENST00000636985.2, ENST00000637266.2, ENST00000637367.1	ENST00000480032.4, ENST00000635945.1, ENST00000638151.1	CDS 8	Consistent_CDS
ENSG00000136531.16+ENSG00000236283.5:076	76	chr2:165313902-165314108	chr2	165313902	165314108	207	1	1	1	ENST00000283256.10, ENST00000375427.4, ENST00000375437.7, ENST00000424833.5, ENST00000631182.2, ENST00000636071.2, ENST00000636135.1, ENST00000636384.2, ENST00000636662.2, ENST00000636769.1, ENST00000636985.2, ENST00000637266.2, ENST00000637367.1	ENST00000480032.4, ENST00000635945.1, ENST00000638151.1	CDS 9	Consistent_CDS
ENSG00000136531.16+ENSG00000236283.5:077	77	chr2:165315471-165315604	chr2	165315471	165315604	134	1	1	1	ENST00000283256.10, ENST00000375427.4, ENST00000375437.7, ENST00000424833.5, ENST00000631182.2, ENST00000636071.2, ENST00000636135.1, ENST00000636384.2, ENST00000636662.2, ENST00000636769.1, ENST00000636985.2, ENST00000637266.2, ENST00000637367.1	ENST00000480032.4, ENST00000635945.1, ENST00000638151.1	CDS 10	No
ENSG00000136531.16+ENSG00000236283.5:078	78	chr2:165315605-165315758	chr2	165315605	165315758	154	1	1	1	ENST00000283256.10, ENST00000375427.4, ENST00000375437.7, ENST00000631182.2, ENST00000636071.2, ENST00000636135.1, ENST00000636384.2, ENST00000636662.2, ENST00000636769.1, ENST00000636985.2, ENST00000637266.2, ENST00000637367.1	ENST00000480032.4, ENST00000635945.1, ENST00000638151.1	CDS 10	Consistent_CDS
ENSG00000136531.16+ENSG00000236283.5:079	79	chr2:165320240-165320364	chr2	165320240	165320364	125	1	0	0	ENST00000636135.1	.	Extra CDS in ENST00000636135.1 only	Variable_CDS
ENSG00000136531.16+ENSG00000236283.5:080	80	chr2:165323156-165323500	chr2	165323156	165323500	345	1	1	1	ENST00000283256.10, ENST00000375427.4, ENST00000375437.7, ENST00000631182.2, ENST00000636071.2, ENST00000636135.1, ENST00000636384.2, ENST00000636662.2, ENST00000636769.1, ENST00000636985.2, ENST00000637266.2, ENST00000637367.1	ENST00000480032.4, ENST00000635945.1, ENST00000638151.1	CDS 11	Consistent_CDS
ENSG00000136531.16+ENSG00000236283.5:081	81	chr2:165326852-165326984	chr2	165326852	165326984	133	1	1	1	ENST00000283256.10, ENST00000375427.4, ENST00000375437.7, ENST00000631182.2, ENST00000636071.2, ENST00000636135.1, ENST00000636384.2, ENST00000636662.2, ENST00000636769.1, ENST00000636985.2, ENST00000637266.2, ENST00000637367.1	ENST00000480032.4, ENST00000635945.1, ENST00000638151.1	CDS 12	Consistent_CDS
ENSG00000136531.16+ENSG00000236283.5:082	82	chr2:165326985-165327154	chr2	165326985	165327154	170	0	1	0	ENST00000637367.1	.	.	No
ENSG00000136531.16+ENSG00000236283.5:083	83	chr2:165327155-165327202	chr2	165327155	165327202	48	1	1	1	ENST00000636384.2, ENST00000637367.1	ENST00000635945.1, ENST00000638151.1	Extra CDS in ENST00000636384.2 only (stop codon)	Variable_CDS		2792
ENSG00000136531.16+ENSG00000236283.5:084	84	chr2:165327203-165327753	chr2	165327203	165327753	551	0	1	1	ENST00000637367.1	ENST00000635945.1, ENST00000638151.1	.	No
ENSG00000136531.16+ENSG00000236283.5:085	85	chr2:165327754-165327761	chr2	165327754	165327761	8	0	1	1	ENST00000637367.1	ENST00000635945.1	.	No
ENSG00000136531.16+ENSG00000236283.5:086	86	chr2:165327762-165328403	chr2	165327762	165328403	642	0	1	0	ENST00000637367.1	.	.	No
ENSG00000136531.16+ENSG00000236283.5:087	87	chr2:165328404-165328538	chr2	165328404	165328538	135	1	1	0	ENST00000636384.2, ENST00000636769.1, ENST00000637367.1	.	Extra CDS in ENST00000636769.1 only (stop codon)	Variable_CDS
ENSG00000136531.16+ENSG00000236283.5:088	88	chr2:165331330-165331568	chr2	165331330	165331568	239	1	1	1	ENST00000283256.10, ENST00000375427.4, ENST00000375437.7, ENST00000631182.2, ENST00000636071.2, ENST00000636135.1, ENST00000636384.2, ENST00000636662.2, ENST00000636769.1, ENST00000636985.2, ENST00000637266.2, ENST00000637367.1, ENST00000674133.1	ENST00000480032.4	CDS 13	Consistent_CDS
ENSG00000136531.16+ENSG00000236283.5:089	89	chr2:165342296-165342469	chr2	165342296	165342469	174	1	1	1	ENST00000283256.10, ENST00000375427.4, ENST00000375437.7, ENST00000631182.2, ENST00000636071.2, ENST00000636135.1, ENST00000636384.2, ENST00000636662.2, ENST00000636769.1, ENST00000636985.2, ENST00000637266.2, ENST00000674133.1	ENST00000480032.4	CDS 14	Consistent_CDS
ENSG00000136531.16+ENSG00000236283.5:090	90	chr2:165344555-165344911	chr2	165344555	165344911	357	1	1	1	ENST00000283256.10, ENST00000375427.4, ENST00000375437.7, ENST00000631182.2, ENST00000636071.2, ENST00000636135.1, ENST00000636384.2, ENST00000636662.2, ENST00000636769.1, ENST00000636985.2, ENST00000637266.2, ENST00000673831.1, ENST00000673883.1, ENST00000674133.1	ENST00000480032.4	CDS 15	Consistent_CDS
ENSG00000136531.16+ENSG00000236283.5:091	91	chr2:165354192-165354671	chr2	165354192	165354671	480	1	1	1	ENST00000283256.10, ENST00000375427.4, ENST00000375437.7, ENST00000631182.2, ENST00000636071.2, ENST00000636135.1, ENST00000636384.2, ENST00000636662.2, ENST00000636769.1, ENST00000636985.2, ENST00000637266.2, ENST00000673831.1, ENST00000673883.1, ENST00000674133.1	ENST00000480032.4	CDS 16	Consistent_CDS
ENSG00000136531.16+ENSG00000236283.5:092	92	chr2:165365143-165365263	chr2	165365143	165365263	121	1	1	1	ENST00000283256.10, ENST00000375427.4, ENST00000375437.7, ENST00000631182.2, ENST00000636071.2, ENST00000636135.1, ENST00000636384.2, ENST00000636662.2, ENST00000636769.1, ENST00000636985.2, ENST00000637266.2, ENST00000674133.1	ENST00000480032.4	CDS 17	Consistent_CDS
ENSG00000136531.16+ENSG00000236283.5:093	93	chr2:165367217-165367371	chr2	165367217	165367371	155	1	1	1	ENST00000283256.10, ENST00000375427.4, ENST00000375437.7, ENST00000631182.2, ENST00000636071.2, ENST00000636135.1, ENST00000636384.2, ENST00000636662.2, ENST00000636769.1, ENST00000636985.2, ENST00000637266.2	ENST00000480032.4	CDS 18	Consistent_CDS
ENSG00000136531.16+ENSG00000236283.5:094	94	chr2:165370126-165370299	chr2	165370126	165370299	174	1	1	1	ENST00000283256.10, ENST00000375427.4, ENST00000375437.7, ENST00000631182.2, ENST00000636071.2, ENST00000636135.1, ENST00000636384.2, ENST00000636662.2, ENST00000636769.1, ENST00000636985.2, ENST00000637266.2	ENST00000480032.4	CDS 19	Consistent_CDS
ENSG00000136531.16+ENSG00000236283.5:095	95	chr2:165370300-165373224	chr2	165370300	165373224	2925	0	0	1	.	ENST00000480032.4	.	No
ENSG00000136531.16+ENSG00000236283.5:096	96	chr2:165373225-165373347	chr2	165373225	165373347	123	1	1	1	ENST00000283256.10, ENST00000375427.4, ENST00000375437.7, ENST00000631182.2, ENST00000636071.2, ENST00000636135.1, ENST00000636384.2, ENST00000636662.2, ENST00000636769.1, ENST00000636985.2, ENST00000637266.2	ENST00000480032.4	CDS 20	Consistent_CDS
ENSG00000136531.16+ENSG00000236283.5:097	97	chr2:165374685-165374966	chr2	165374685	165374966	282	1	1	1	ENST00000283256.10, ENST00000375427.4, ENST00000375437.7, ENST00000631182.2, ENST00000636071.2, ENST00000636135.1, ENST00000636384.2, ENST00000636662.2, ENST00000636769.1, ENST00000636985.2, ENST00000637266.2	ENST00000480032.4	CDS 21	Consistent_CDS
ENSG00000136531.16+ENSG00000236283.5:098	98	chr2:165377597-165377650	chr2	165377597	165377650	54	1	1	1	ENST00000283256.10, ENST00000375427.4, ENST00000375437.7, ENST00000631182.2, ENST00000636071.2, ENST00000636135.1, ENST00000636384.2, ENST00000636662.2, ENST00000636769.1, ENST00000636985.2, ENST00000637266.2	ENST00000480032.4	CDS 22	Consistent_CDS
ENSG00000136531.16+ENSG00000236283.5:099	99	chr2:165380592-165380729	chr2	165380592	165380729	138	1	1	1	ENST00000283256.10, ENST00000375427.4, ENST00000375437.7, ENST00000631182.2, ENST00000636071.2, ENST00000636135.1, ENST00000636384.2, ENST00000636662.2, ENST00000636769.1, ENST00000636985.2, ENST00000637266.2	ENST00000480032.4	CDS 23	Consistent_CDS
ENSG00000136531.16+ENSG00000236283.5:100	100	chr2:165380730-165381092	chr2	165380730	165381092	363	0	0	1	.	ENST00000480032.4	.	No
ENSG00000136531.16+ENSG00000236283.5:101	101	chr2:165381093-165381197	chr2	165381093	165381197	105	1	1	1	ENST00000283256.10, ENST00000375427.4, ENST00000375437.7, ENST00000631182.2, ENST00000636071.2, ENST00000636135.1, ENST00000636384.2, ENST00000636662.2, ENST00000636769.1, ENST00000636985.2, ENST00000637266.2	ENST00000480032.4	CDS 24	Consistent_CDS
ENSG00000136531.16+ENSG00000236283.5:102	102	chr2:165386746-165387016	chr2	165386746	165387016	271	1	1	1	ENST00000283256.10, ENST00000375427.4, ENST00000375437.7, ENST00000631182.2, ENST00000636071.2, ENST00000636135.1, ENST00000636384.2, ENST00000636662.2, ENST00000636769.1, ENST00000636985.2, ENST00000637266.2	ENST00000480032.4	CDS 25	Consistent_CDS
ENSG00000136531.16+ENSG00000236283.5:103	103	chr2:165388629-165392026	chr2	165388629	165392026	3398	1	1	1	ENST00000283256.10, ENST00000375427.4, ENST00000375437.7, ENST00000631182.2, ENST00000636071.2, ENST00000636135.1, ENST00000636384.2, ENST00000636662.2, ENST00000636769.1, ENST00000636985.2, ENST00000637266.2	ENST00000480032.4	CDS 26	Consistent_CDS
ENSG00000136531.16+ENSG00000236283.5:104	104	chr2:165392027-165392032	chr2	165392027	165392032	6	0	1	1	ENST00000283256.10, ENST00000375427.4, ENST00000375437.7, ENST00000631182.2, ENST00000636071.2, ENST00000636384.2, ENST00000636662.2, ENST00000636769.1, ENST00000636985.2, ENST00000637266.2	ENST00000480032.4	.	No
ENSG00000136531.16+ENSG00000236283.5:105	105	chr2:165392033-165392051	chr2	165392033	165392051	19	0	1	1	ENST00000283256.10, ENST00000375427.4, ENST00000375437.7, ENST00000636071.2, ENST00000636384.2, ENST00000636662.2, ENST00000636769.1, ENST00000636985.2, ENST00000637266.2	ENST00000480032.4	.	No
ENSG00000136531.16+ENSG00000236283.5:106	106	chr2:165392052-165392146	chr2	165392052	165392146	95	0	1	0	ENST00000283256.10, ENST00000375427.4, ENST00000375437.7, ENST00000636071.2, ENST00000636384.2, ENST00000636662.2, ENST00000636769.1, ENST00000636985.2, ENST00000637266.2	.	.	No
ENSG00000136531.16+ENSG00000236283.5:107	107	chr2:165392147-165392304	chr2	165392147	165392304	158	0	1	0	ENST00000283256.10, ENST00000375427.4, ENST00000375437.7, ENST00000636071.2, ENST00000636384.2, ENST00000636662.2, ENST00000636985.2, ENST00000637266.2	.	.	No
ENSG00000136531.16+ENSG00000236283.5:108	108	chr2:165392305-165392308	chr2	165392305	165392308	4	0	1	0	ENST00000283256.10, ENST00000375427.4, ENST00000636071.2, ENST00000636384.2, ENST00000636662.2, ENST00000636985.2, ENST00000637266.2	.	.	No
ENSG00000136531.16+ENSG00000236283.5:109	109	chr2:165392309-165392310	chr2	165392309	165392310	2	0	1	0	ENST00000283256.10, ENST00000636071.2, ENST00000636384.2, ENST00000636662.2, ENST00000636985.2, ENST00000637266.2	.	.	No

## Sheet: SCN3A
Exon_name	DEXSeq_Exon_num	Exon_reg_hg38	Chr	Start_hg38	End_hg38	Exon_length	Coding	UTR	NCE	Coding_transcripts	Noncoding_transcripts	Coding_CDS_number	Fig_S4
ENSG00000153253.18:001	1	chr2:165087522-165087525	chr2	165087522	165087525	4	0	1	0	ENST00000360093.7	.	.	No
ENSG00000153253.18:002	2	chr2:165087526-165087529	chr2	165087526	165087529	4	0	1	0	ENST00000283254.12, ENST00000360093.7	.	.	No
ENSG00000153253.18:003	3	chr2:165087530-165087541	chr2	165087530	165087541	12	0	1	0	ENST00000283254.12, ENST00000360093.7, ENST00000640652.1	.	.	No
ENSG00000153253.18:004	4	chr2:165087542-165088821	chr2	165087542	165088821	1280	0	1	0	ENST00000283254.12, ENST00000360093.7, ENST00000638473.1, ENST00000639244.1, ENST00000640652.1	.	.	No
ENSG00000153253.18:005	5	chr2:165088822-165089717	chr2	165088822	165089717	896	0	1	0	ENST00000283254.12, ENST00000360093.7, ENST00000638473.1, ENST00000639244.1, ENST00000640652.1, ENST00000658209.1	.	.	No
ENSG00000153253.18:006	6	chr2:165089718-165091345	chr2	165089718	165091345	1628	1	1	1	ENST00000283254.12, ENST00000360093.7, ENST00000409101.7, ENST00000638473.1, ENST00000639244.1, ENST00000640652.1, ENST00000658209.1	ENST00000431341.1, ENST00000625505.2, ENST00000628085.2, ENST00000629817.2, ENST00000638199.1, ENST00000662281.1	CDS 26	Consistent_CDS
ENSG00000153253.18:007	7	chr2:165092254-165092255	chr2	165092254	165092255	2	1	1	1	ENST00000283254.12, ENST00000360093.7, ENST00000409101.7, ENST00000638473.1, ENST00000639244.1, ENST00000640652.1, ENST00000658209.1	ENST00000638199.1, ENST00000662281.1	CDS 25	No
ENSG00000153253.18:008	8	chr2:165092256-165092524	chr2	165092256	165092524	269	1	1	1	ENST00000283254.12, ENST00000360093.7, ENST00000409101.7, ENST00000638473.1, ENST00000639244.1, ENST00000640652.1, ENST00000658209.1	ENST00000465043.1, ENST00000638199.1, ENST00000662281.1	CDS 25	Consistent_CDS
ENSG00000153253.18:009	9	chr2:165093567-165093828	chr2	165093567	165093828	262	0	0	1	.	ENST00000465043.1, ENST00000638199.1	.	No
ENSG00000153253.18:010	10	chr2:165094374-165094478	chr2	165094374	165094478	105	1	1	0	ENST00000283254.12, ENST00000360093.7, ENST00000409101.7, ENST00000638473.1, ENST00000639244.1, ENST00000640652.1, ENST00000658209.1	.	CDS 24	Consistent_CDS
ENSG00000153253.18:011	11	chr2:165095511-165095636	chr2	165095511	165095636	126	1	1	1	ENST00000283254.12, ENST00000360093.7, ENST00000409101.7, ENST00000638473.1, ENST00000639244.1, ENST00000640652.1, ENST00000658209.1	ENST00000471697.1	CDS 23	Consistent_CDS
ENSG00000153253.18:012	12	chr2:165095637-165095648	chr2	165095637	165095648	12	1	1	1	ENST00000283254.12, ENST00000360093.7, ENST00000409101.7, ENST00000638473.1, ENST00000640652.1, ENST00000658209.1	ENST00000471697.1	CDS 23	No
ENSG00000153253.18:013	13	chr2:165096467-165096520	chr2	165096467	165096520	54	1	1	1	ENST00000283254.12, ENST00000360093.7, ENST00000409101.7, ENST00000638473.1, ENST00000639244.1, ENST00000640652.1, ENST00000658209.1	ENST00000471697.1	CDS 22	Consistent_CDS
ENSG00000153253.18:014	14	chr2:165097252-165097524	chr2	165097252	165097524	273	1	1	1	ENST00000283254.12, ENST00000360093.7, ENST00000409101.7, ENST00000440431.6, ENST00000638473.1, ENST00000639244.1, ENST00000640652.1, ENST00000658209.1	ENST00000471697.1	CDS 21	Consistent_CDS
ENSG00000153253.18:015	15	chr2:165097525-165097614	chr2	165097525	165097614	90	0	0	1	.	ENST00000471697.1	.	No
ENSG00000153253.18:016	16	chr2:165100302-165100424	chr2	165100302	165100424	123	1	1	0	ENST00000283254.12, ENST00000360093.7, ENST00000409101.7, ENST00000440431.6, ENST00000638473.1, ENST00000639244.1, ENST00000640652.1, ENST00000658209.1	.	CDS 20	Consistent_CDS
ENSG00000153253.18:017	17	chr2:165112885-165113058	chr2	165112885	165113058	174	1	1	0	ENST00000283254.12, ENST00000360093.7, ENST00000409101.7, ENST00000440431.6, ENST00000638473.1, ENST00000639244.1, ENST00000640652.1, ENST00000658209.1	.	CDS 19	Consistent_CDS
ENSG00000153253.18:018	18	chr2:165113816-165113970	chr2	165113816	165113970	155	1	1	0	ENST00000283254.12, ENST00000360093.7, ENST00000409101.7, ENST00000440431.6, ENST00000638473.1, ENST00000639244.1, ENST00000640652.1, ENST00000658209.1	.	CDS 18	Consistent_CDS
ENSG00000153253.18:019	19	chr2:165115455-165115575	chr2	165115455	165115575	121	1	1	0	ENST00000283254.12, ENST00000360093.7, ENST00000409101.7, ENST00000440431.6, ENST00000638473.1, ENST00000639244.1, ENST00000640652.1, ENST00000658209.1	.	CDS 17	Consistent_CDS
ENSG00000153253.18:020	20	chr2:165119750-165119776	chr2	165119750	165119776	27	0	1	0	ENST00000640652.1, ENST00000658209.1	.	.	No
ENSG00000153253.18:021	21	chr2:165121047-165122793	chr2	165121047	165122793	1747	0	1	0	ENST00000668657.1	.	.	No
ENSG00000153253.18:022	22	chr2:165122794-165122815	chr2	165122794	165122815	22	0	1	0	ENST00000640652.1, ENST00000668657.1	.	.	No
ENSG00000153253.18:023	23	chr2:165122816-165122899	chr2	165122816	165122899	84	1	1	0	ENST00000640652.1, ENST00000658209.1, ENST00000668657.1	.	Extra CDS for ENST00000640652.1, ENST00000658209.1, and ENST00000668657.1 (stop codon)	Variable_CDS
ENSG00000153253.18:024	24	chr2:165127631-165128101	chr2	165127631	165128101	471	1	1	0	ENST00000283254.12, ENST00000360093.7, ENST00000409101.7, ENST00000440431.6, ENST00000638473.1, ENST00000639244.1, ENST00000640652.1, ENST00000658209.1, ENST00000668657.1	.	CDS 16	Consistent_CDS
ENSG00000153253.18:025	25	chr2:165129940-165130296	chr2	165129940	165130296	357	1	1	1	ENST00000283254.12, ENST00000360093.7, ENST00000409101.7, ENST00000440431.6, ENST00000638473.1, ENST00000639244.1, ENST00000640652.1, ENST00000658209.1, ENST00000668657.1	ENST00000625505.2, ENST00000628085.2, ENST00000629817.2	CDS 15	Consistent_CDS
ENSG00000153253.18:026	26	chr2:165131244-165131417	chr2	165131244	165131417	174	1	1	0	ENST00000283254.12, ENST00000360093.7, ENST00000409101.7, ENST00000440431.6, ENST00000638473.1, ENST00000639244.1, ENST00000640652.1, ENST00000658209.1, ENST00000668657.1	.	CDS 14	Consistent_CDS
ENSG00000153253.18:027	27	chr2:165137879-165138117	chr2	165137879	165138117	239	1	1	0	ENST00000283254.12, ENST00000360093.7, ENST00000409101.7, ENST00000440431.6, ENST00000638473.1, ENST00000639244.1, ENST00000640652.1, ENST00000658209.1, ENST00000668657.1	.	CDS 13	Consistent_CDS
ENSG00000153253.18:028	28	chr2:165139476-165139608	chr2	165139476	165139608	133	1	0	1	ENST00000283254.12, ENST00000360093.7, ENST00000409101.7, ENST00000440431.6, ENST00000638473.1, ENST00000639244.1, ENST00000640652.1, ENST00000658209.1, ENST00000668657.1	ENST00000629817.2	CDS 12	Consistent_CDS
ENSG00000153253.18:029	29	chr2:165140651-165140701	chr2	165140651	165140701	51	1	0	0	ENST00000283254.12, ENST00000360093.7	.	CDS 11	No
ENSG00000153253.18:030	30	chr2:165140702-165140784	chr2	165140702	165140784	83	1	0	0	ENST00000283254.12, ENST00000360093.7, ENST00000639244.1, ENST00000640652.1, ENST00000658209.1	.	CDS 11	No
ENSG00000153253.18:031	31	chr2:165140785-165140788	chr2	165140785	165140788	4	1	0	0	ENST00000283254.12, ENST00000360093.7, ENST00000638473.1, ENST00000639244.1, ENST00000640652.1, ENST00000658209.1	.	CDS 11	No
ENSG00000153253.18:032	32	chr2:165140789-165140797	chr2	165140789	165140797	9	1	0	0	ENST00000283254.12, ENST00000360093.7, ENST00000638473.1, ENST00000639244.1, ENST00000640652.1, ENST00000658209.1, ENST00000668657.1	.	CDS 11	No
ENSG00000153253.18:033	33	chr2:165140798-165140818	chr2	165140798	165140818	21	1	0	0	ENST00000283254.12, ENST00000360093.7, ENST00000409101.7, ENST00000440431.6, ENST00000638473.1, ENST00000639244.1, ENST00000640652.1, ENST00000658209.1, ENST00000668657.1	.	CDS 11	No
ENSG00000153253.18:034	34	chr2:165140819-165140998	chr2	165140819	165140998	180	1	0	0	ENST00000283254.12, ENST00000360093.7, ENST00000409101.7, ENST00000440431.6, ENST00000638473.1, ENST00000639244.1, ENST00000640652.1, ENST00000668657.1	.	CDS 11	Consistent_CDS
ENSG00000153253.18:035	35	chr2:165146739-165147029	chr2	165146739	165147029	291	1	0	0	ENST00000283254.12, ENST00000360093.7, ENST00000409101.7, ENST00000440431.6, ENST00000638473.1, ENST00000639244.1, ENST00000640652.1, ENST00000668657.1	.	CDS 10	Consistent_CDS
ENSG00000153253.18:036	36	chr2:165154452-165154658	chr2	165154452	165154658	207	1	0	0	ENST00000283254.12, ENST00000360093.7, ENST00000409101.7, ENST00000440431.6, ENST00000638473.1, ENST00000639244.1, ENST00000640652.1, ENST00000668657.1	.	CDS 9	Consistent_CDS
ENSG00000153253.18:037	37	chr2:165155762-165155903	chr2	165155762	165155903	142	1	0	0	ENST00000283254.12, ENST00000360093.7, ENST00000409101.7, ENST00000440431.6, ENST00000638473.1, ENST00000639244.1, ENST00000640652.1, ENST00000668657.1	.	CDS 8	Consistent_CDS
ENSG00000153253.18:038	38	chr2:165162308-165162371	chr2	165162308	165162371	64	1	0	0	ENST00000283254.12, ENST00000360093.7, ENST00000409101.7, ENST00000440431.6, ENST00000638473.1, ENST00000639244.1, ENST00000640652.1, ENST00000668657.1	.	CDS 7	Consistent_CDS
ENSG00000153253.18:039	39	chr2:165162556-165162828	chr2	165162556	165162828	273	1	0	0	ENST00000283254.12, ENST00000360093.7, ENST00000409101.7, ENST00000440431.6, ENST00000638473.1, ENST00000639244.1, ENST00000640652.1, ENST00000668657.1	.	CDS 6	Consistent_CDS
ENSG00000153253.18:040	40	chr2:165163618-165163709	chr2	165163618	165163709	92	1	0	0	ENST00000283254.12, ENST00000440431.6, ENST00000638473.1, ENST00000639244.1, ENST00000668657.1	.	CDS 5A	Consistent_CDS
ENSG00000153253.18:041	41	chr2:165163802-165163893	chr2	165163802	165163893	92	1	0	0	ENST00000360093.7, ENST00000409101.7, ENST00000640652.1	.	CDS 5N	Consistent_CDS
ENSG00000153253.18:042	42	chr2:165164392-165164392	chr2	165164392	165164392	1	1	0	0	ENST00000283254.12, ENST00000360093.7, ENST00000409101.7, ENST00000440431.6, ENST00000638473.1, ENST00000639244.1, ENST00000640652.1, ENST00000668657.1	.	CDS 4	No
ENSG00000153253.18:043	43	chr2:165164393-165164520	chr2	165164393	165164520	128	1	0	0	ENST00000283254.12, ENST00000360093.7, ENST00000409101.7, ENST00000440431.6, ENST00000453007.1, ENST00000638473.1, ENST00000639244.1, ENST00000640652.1, ENST00000668657.1	.	CDS 4	Consistent_CDS
ENSG00000153253.18:044	44	chr2:165168736-165168825	chr2	165168736	165168825	90	1	0	0	ENST00000283254.12, ENST00000360093.7, ENST00000409101.7, ENST00000440431.6, ENST00000453007.1, ENST00000638473.1, ENST00000639244.1, ENST00000640652.1, ENST00000668657.1	.	CDS 3	Consistent_CDS
ENSG00000153253.18:045	45	chr2:165170430-165170548	chr2	165170430	165170548	119	1	0	0	ENST00000283254.12, ENST00000360093.7, ENST00000409101.7, ENST00000440431.6, ENST00000453007.1, ENST00000638473.1, ENST00000639244.1, ENST00000640652.1, ENST00000668657.1	.	CDS 2	Consistent_CDS
ENSG00000153253.18:046	46	chr2:165176131-165176444	chr2	165176131	165176444	314	1	1	0	ENST00000283254.12, ENST00000360093.7, ENST00000409101.7, ENST00000440431.6, ENST00000453007.1, ENST00000638473.1, ENST00000639244.1, ENST00000640652.1, ENST00000668657.1	.	CDS 1	Consistent_CDS
ENSG00000153253.18:047	47	chr2:165179552-165179691	chr2	165179552	165179691	140	0	1	0	ENST00000453007.1	.	.	No
ENSG00000153253.18:048	48	chr2:165186551-165186554	chr2	165186551	165186554	4	0	1	0	ENST00000283254.12, ENST00000360093.7, ENST00000409101.7, ENST00000440431.6, ENST00000453007.1, ENST00000638473.1, ENST00000639244.1, ENST00000640652.1, ENST00000668657.1	.	.	No
ENSG00000153253.18:049	49	chr2:165186555-165186620	chr2	165186555	165186620	66	0	1	0	ENST00000283254.12, ENST00000360093.7, ENST00000409101.7, ENST00000453007.1, ENST00000638473.1, ENST00000639244.1, ENST00000640652.1, ENST00000668657.1	.	.	No
ENSG00000153253.18:050	50	chr2:165186621-165186747	chr2	165186621	165186747	127	0	1	0	ENST00000283254.12, ENST00000360093.7, ENST00000409101.7, ENST00000453007.1, ENST00000638473.1, ENST00000639244.1, ENST00000668657.1	.	.	No
ENSG00000153253.18:051	51	chr2:165203823-165203881	chr2	165203823	165203881	59	0	1	0	ENST00000283254.12, ENST00000360093.7, ENST00000409101.7, ENST00000453007.1, ENST00000639244.1, ENST00000668657.1	.	.	No
ENSG00000153253.18:052	52	chr2:165203882-165203886	chr2	165203882	165203886	5	0	1	0	ENST00000283254.12, ENST00000360093.7, ENST00000409101.7, ENST00000453007.1, ENST00000668657.1	.	.	No
ENSG00000153253.18:053	53	chr2:165203887-165203891	chr2	165203887	165203891	5	0	1	0	ENST00000283254.12, ENST00000360093.7, ENST00000453007.1, ENST00000668657.1	.	.	No
ENSG00000153253.18:054	54	chr2:165203892-165204050	chr2	165203892	165204050	159	0	1	0	ENST00000283254.12, ENST00000360093.7, ENST00000453007.1	.	.	No
ENSG00000153253.18:055	55	chr2:165204051-165204067	chr2	165204051	165204067	17	0	1	0	ENST00000360093.7	.	.	No

## Sheet: SCN8A
Exon_name	DEXSeq_Exon_num	Exon_reg_hg38	Chr	Start_hg38	End_hg38	Exon_length	Coding	UTR	NCE	Coding_transcripts	Noncoding_transcripts	Coding_CDS_number	Fig_S4
ENSG00000196876.16:001	1	chr12:51590266-51590673	chr12	51590266	51590673	408	0	1	0	ENST00000546961.1	.	.	No
ENSG00000196876.16:002	2	chr12:51590879-51590905	chr12	51590879	51590905	27	0	1	0	ENST00000667214.1	.	.	No
ENSG00000196876.16:003	3	chr12:51590906-51590924	chr12	51590906	51590924	19	0	1	0	ENST00000662684.1, ENST00000667214.1	.	.	No
ENSG00000196876.16:004	4	chr12:51590925-51590925	chr12	51590925	51590925	1	0	1	0	ENST00000638820.1, ENST00000662684.1, ENST00000667214.1	.	.	No
ENSG00000196876.16:005	5	chr12:51590926-51590999	chr12	51590926	51590999	74	0	1	1	ENST00000638820.1, ENST00000662684.1, ENST00000667214.1	ENST00000550891.4	.	No
ENSG00000196876.16:006	6	chr12:51591220-51591223	chr12	51591220	51591223	4	0	0	0	.	.	.	No
ENSG00000196876.16:007	7	chr12:51591224-51591232	chr12	51591224	51591232	9	0	1	0	ENST00000637709.2	.	.	No
ENSG00000196876.16:008	8	chr12:51591233-51591235	chr12	51591233	51591235	3	0	1	0	ENST00000354534.11, ENST00000627620.5, ENST00000637709.2, ENST00000668547.1	.	.	No
ENSG00000196876.16:009	9	chr12:51591236-51591359	chr12	51591236	51591359	124	0	1	0	ENST00000354534.11, ENST00000545061.5, ENST00000627620.5, ENST00000637709.2, ENST00000668547.1	.	.	No
ENSG00000196876.16:010	10	chr12:51662764-51662817	chr12	51662764	51662817	54	0	1	1	ENST00000354534.11, ENST00000545061.5, ENST00000546961.1, ENST00000627620.5, ENST00000637709.2, ENST00000638820.1, ENST00000662684.1, ENST00000667214.1, ENST00000668547.1	ENST00000550891.4	.	No
ENSG00000196876.16:011	11	chr12:51662818-51662820	chr12	51662818	51662820	3	1	0	1	ENST00000354534.11, ENST00000355133.7, ENST00000545061.5, ENST00000546961.1, ENST00000599343.5, ENST00000627620.5, ENST00000637709.2, ENST00000638820.1, ENST00000662684.1, ENST00000667214.1, ENST00000668547.1	ENST00000550891.4	CDS 1	No
ENSG00000196876.16:012	12	chr12:51662821-51663093	chr12	51662821	51663093	273	1	0	1	ENST00000354534.11, ENST00000355133.7, ENST00000545061.5, ENST00000599343.5, ENST00000627620.5, ENST00000637709.2, ENST00000638820.1, ENST00000662684.1, ENST00000667214.1, ENST00000668547.1	ENST00000550891.4	CDS 1	Consistent_CDS
ENSG00000196876.16:013	13	chr12:51684174-51684292	chr12	51684174	51684292	119	1	0	1	ENST00000354534.11, ENST00000355133.7, ENST00000545061.5, ENST00000599343.5, ENST00000627620.5, ENST00000637709.2, ENST00000638820.1, ENST00000662684.1, ENST00000667214.1, ENST00000668547.1	ENST00000550891.4	CDS 2	Consistent_CDS
ENSG00000196876.16:014	14	chr12:51686368-51686422	chr12	51686368	51686422	55	1	0	1	ENST00000354534.11, ENST00000355133.7, ENST00000545061.5, ENST00000599343.5, ENST00000627620.5, ENST00000637709.2, ENST00000638820.1, ENST00000662684.1, ENST00000667214.1, ENST00000668547.1	ENST00000550891.4	CDS 3	Consistent_CDS
ENSG00000196876.16:015	15	chr12:51686423-51686457	chr12	51686423	51686457	35	1	0	1	ENST00000354534.11, ENST00000355133.7, ENST00000545061.5, ENST00000551216.2, ENST00000599343.5, ENST00000627620.5, ENST00000637709.2, ENST00000638820.1, ENST00000662684.1, ENST00000667214.1, ENST00000668547.1	ENST00000550891.4	CDS 3	No
ENSG00000196876.16:016	16	chr12:51687091-51687219	chr12	51687091	51687219	129	1	0	1	ENST00000354534.11, ENST00000355133.7, ENST00000545061.5, ENST00000551216.2, ENST00000599343.5, ENST00000627620.5, ENST00000637709.2, ENST00000638820.1, ENST00000662684.1, ENST00000667214.1, ENST00000668547.1	ENST00000550891.4	CDS 4	Consistent_CDS
ENSG00000196876.16:017	17	chr12:51688758-51688849	chr12	51688758	51688849	92	1	0	0	ENST00000354534.11, ENST00000355133.7, ENST00000545061.5, ENST00000599343.5, ENST00000637709.2, ENST00000667214.1	.	CDS 5N	Consistent_CDS
ENSG00000196876.16:018	18	chr12:51688850-51689004	chr12	51688850	51689004	155	1	1	0	ENST00000637709.2	.	Extension of CDS 5N in ENST00000637709.2 only (stop codon)	Variable_CDS
ENSG00000196876.16:019	19	chr12:51689005-51689096	chr12	51689005	51689096	92	1	1	1	ENST00000551216.2, ENST00000627620.5, ENST00000637709.2, ENST00000638820.1, ENST00000662684.1, ENST00000668547.1	ENST00000550891.4	CDS 5A	Consistent_CDS
ENSG00000196876.16:020	20	chr12:51689097-51690019	chr12	51689097	51690019	923	0	1	0	ENST00000637709.2	.	.	No
ENSG00000196876.16:021	21	chr12:51699570-51699791	chr12	51699570	51699791	222	1	1	1	ENST00000354534.11, ENST00000355133.7, ENST00000545061.5, ENST00000551216.2, ENST00000599343.5, ENST00000627620.5, ENST00000637709.2, ENST00000638820.1, ENST00000662684.1, ENST00000667214.1, ENST00000668547.1	ENST00000550891.4	CDS 6	Consistent_CDS
ENSG00000196876.16:022	22	chr12:51701144-51701207	chr12	51701144	51701207	64	1	1	1	ENST00000354534.11, ENST00000355133.7, ENST00000545061.5, ENST00000551216.2, ENST00000599343.5, ENST00000627620.5, ENST00000637709.2, ENST00000638820.1, ENST00000662684.1, ENST00000667214.1, ENST00000668547.1	ENST00000550891.4	CDS 7	Consistent_CDS
ENSG00000196876.16:023	23	chr12:51702773-51702909	chr12	51702773	51702909	137	1	1	1	ENST00000354534.11, ENST00000355133.7, ENST00000545061.5, ENST00000551216.2, ENST00000599343.5, ENST00000627620.5, ENST00000637709.2, ENST00000638820.1, ENST00000662684.1, ENST00000667214.1, ENST00000668547.1	ENST00000550891.4	CDS 8	Consistent_CDS
ENSG00000196876.16:024	24	chr12:51702910-51702914	chr12	51702910	51702914	5	1	0	1	ENST00000354534.11, ENST00000355133.7, ENST00000545061.5, ENST00000551216.2, ENST00000599343.5, ENST00000627620.5, ENST00000638820.1, ENST00000662684.1, ENST00000667214.1, ENST00000668547.1	ENST00000550891.4	CDS 8	No
ENSG00000196876.16:025	25	chr12:51705417-51705623	chr12	51705417	51705623	207	1	0	1	ENST00000354534.11, ENST00000355133.7, ENST00000545061.5, ENST00000551216.2, ENST00000599343.5, ENST00000627620.5, ENST00000638820.1, ENST00000662684.1, ENST00000667214.1, ENST00000668547.1	ENST00000550891.4	CDS 9	Consistent_CDS
ENSG00000196876.16:026	26	chr12:51706422-51706715	chr12	51706422	51706715	294	1	0	1	ENST00000354534.11, ENST00000355133.7, ENST00000545061.5, ENST00000551216.2, ENST00000599343.5, ENST00000627620.5, ENST00000638820.1, ENST00000662684.1, ENST00000667214.1, ENST00000668547.1	ENST00000550891.4	CDS 10	Consistent_CDS
ENSG00000196876.16:027	27	chr12:51721546-51721908	chr12	51721546	51721908	363	1	0	1	ENST00000354534.11, ENST00000355133.7, ENST00000545061.5, ENST00000551216.2, ENST00000599343.5, ENST00000627620.5, ENST00000638820.1, ENST00000662684.1, ENST00000667214.1, ENST00000668547.1	ENST00000550891.4	CDS 11	Consistent_CDS
ENSG00000196876.16:028	28	chr12:51721909-51721941	chr12	51721909	51721941	33	1	0	0	ENST00000551216.2, ENST00000599343.5, ENST00000638820.1, ENST00000667214.1	.	CDS 11 extended in four transcripts	Variable_CDS
ENSG00000196876.16:029	29	chr12:51721942-51723140	chr12	51721942	51723140	1199	1	1	0	ENST00000638820.1, ENST00000667214.1	.	CDS 11 extended in ENST00000638820.1 and ENST00000667214.1 (stop codon)	Variable_CDS
ENSG00000196876.16:030	30	chr12:51723141-51724303	chr12	51723141	51724303	1163	0	1	0	ENST00000667214.1	.	.	No
ENSG00000196876.16:031	31	chr12:51745901-51745902	chr12	51745901	51745902	2	1	0	0	ENST00000636945.2	.	Extra CDS in ENST00000636945.2 only (?misannotated non-ATG start codon)	Variable_CDS
ENSG00000196876.16:032	32	chr12:51745903-51745948	chr12	51745903	51745948	46	1	0	1	ENST00000354534.11, ENST00000355133.7, ENST00000545061.5, ENST00000551216.2, ENST00000599343.5, ENST00000627620.5, ENST00000636945.2, ENST00000662684.1, ENST00000668547.1	ENST00000550891.4	CDS 12	No
ENSG00000196876.16:033	33	chr12:51745949-51746035	chr12	51745949	51746035	87	1	0	1	ENST00000354534.11, ENST00000355133.7, ENST00000545061.5, ENST00000599343.5, ENST00000627620.5, ENST00000636945.2, ENST00000662684.1, ENST00000668547.1	ENST00000550891.4	CDS 12	Consistent_CDS
ENSG00000196876.16:034	34	chr12:51751355-51751376	chr12	51751355	51751376	22	1	0	1	ENST00000354534.11, ENST00000355133.7, ENST00000545061.5, ENST00000599343.5, ENST00000627620.5, ENST00000636945.2, ENST00000662684.1, ENST00000668547.1	ENST00000550891.4	CDS 13	No
ENSG00000196876.16:035	35	chr12:51751377-51751593	chr12	51751377	51751593	217	1	0	1	ENST00000354534.11, ENST00000355133.7, ENST00000545061.5, ENST00000548086.3, ENST00000599343.5, ENST00000627620.5, ENST00000636945.2, ENST00000662684.1, ENST00000668547.1	ENST00000550891.4	CDS 13	Consistent_CDS
ENSG00000196876.16:036	36	chr12:51762503-51762676	chr12	51762503	51762676	174	1	0	1	ENST00000354534.11, ENST00000355133.7, ENST00000545061.5, ENST00000548086.3, ENST00000599343.5, ENST00000627620.5, ENST00000636945.2, ENST00000662684.1, ENST00000668547.1	ENST00000550891.4	CDS 14	Consistent_CDS
ENSG00000196876.16:037	37	chr12:51765671-51766027	chr12	51765671	51766027	357	1	0	1	ENST00000354534.11, ENST00000355133.7, ENST00000545061.5, ENST00000548086.3, ENST00000599343.5, ENST00000627620.5, ENST00000636945.2, ENST00000662684.1, ENST00000668547.1	ENST00000550891.4	CDS 15	Consistent_CDS
ENSG00000196876.16:038	38	chr12:51766028-51766251	chr12	51766028	51766251	224	0	0	1	.	ENST00000550891.4	.	No
ENSG00000196876.16:039	39	chr12:51768113-51768172	chr12	51768113	51768172	60	1	1	0	ENST00000636945.2	.	Extra CDS in ENST00000636945.2 only (stop codon)	Variable_CDS
ENSG00000196876.16:040	40	chr12:51768865-51768971	chr12	51768865	51768971	107	1	1	0	ENST00000354534.11, ENST00000355133.7, ENST00000545061.5, ENST00000548086.3, ENST00000599343.5, ENST00000627620.5, ENST00000636945.2, ENST00000662684.1, ENST00000668547.1	.	CDS 16	No
ENSG00000196876.16:041	41	chr12:51768972-51769335	chr12	51768972	51769335	364	1	1	1	ENST00000354534.11, ENST00000355133.7, ENST00000545061.5, ENST00000548086.3, ENST00000599343.5, ENST00000627620.5, ENST00000636945.2, ENST00000662684.1, ENST00000668547.1	ENST00000627665.1	CDS 16	Consistent_CDS
ENSG00000196876.16:042	42	chr12:51769868-51769956	chr12	51769868	51769956	89	1	1	1	ENST00000354534.11, ENST00000355133.7, ENST00000545061.5, ENST00000548086.3, ENST00000599343.5, ENST00000627620.5, ENST00000636945.2, ENST00000662684.1, ENST00000668547.1	ENST00000627665.1	CDS 17	Consistent_CDS
ENSG00000196876.16:043	43	chr12:51769957-51769985	chr12	51769957	51769985	29	1	1	1	ENST00000354534.11, ENST00000355133.7, ENST00000545061.5, ENST00000548086.3, ENST00000599343.5, ENST00000627620.5, ENST00000636945.2, ENST00000662684.1, ENST00000668547.1	ENST00000627665.1, ENST00000636458.1	CDS 17	No
ENSG00000196876.16:044	44	chr12:51769986-51770009	chr12	51769986	51770009	24	0	0	1	.	ENST00000627665.1	.	No
ENSG00000196876.16:045	45	chr12:51770309-51770379	chr12	51770309	51770379	71	0	0	1	.	ENST00000636458.1	.	No
ENSG00000196876.16:046	46	chr12:51770529-51770683	chr12	51770529	51770683	155	1	1	0	ENST00000354534.11, ENST00000355133.7, ENST00000545061.5, ENST00000548086.3, ENST00000599343.5, ENST00000627620.5, ENST00000636945.2, ENST00000662684.1, ENST00000668547.1	.	CDS 18	Consistent_CDS
ENSG00000196876.16:047	47	chr12:51774189-51774362	chr12	51774189	51774362	174	1	1	0	ENST00000354534.11, ENST00000355133.7, ENST00000545061.5, ENST00000548086.3, ENST00000599343.5, ENST00000627620.5, ENST00000636945.2, ENST00000662684.1, ENST00000668547.1	.	CDS 19	Consistent_CDS
ENSG00000196876.16:048	48	chr12:51780202-51780271	chr12	51780202	51780271	70	1	1	0	ENST00000548086.3	.	Extra CDS in ENST00000548086.3 only (stop codon), Exon 18N	Variable_CDS
ENSG00000196876.16:049	49	chr12:51780649-51780771	chr12	51780649	51780771	123	1	1	0	ENST00000354534.11, ENST00000599343.5, ENST00000627620.5, ENST00000636945.2, ENST00000662684.1	.	CDS 20 (Exon 18A)	Consistent_CDS
ENSG00000196876.16:050	50	chr12:51786542-51786764	chr12	51786542	51786764	223	1	1	0	ENST00000354534.11, ENST00000355133.7, ENST00000545061.5, ENST00000548086.3, ENST00000599343.5, ENST00000627620.5, ENST00000636945.2, ENST00000662684.1, ENST00000668547.1	.	CDS 21	Consistent_CDS
ENSG00000196876.16:051	51	chr12:51786765-51786826	chr12	51786765	51786826	62	1	1	1	ENST00000354534.11, ENST00000355133.7, ENST00000545061.5, ENST00000548086.3, ENST00000599343.5, ENST00000627620.5, ENST00000636945.2, ENST00000662684.1, ENST00000668547.1	ENST00000637540.1	CDS 21	No
ENSG00000196876.16:052	52	chr12:51788517-51788547	chr12	51788517	51788547	31	0	0	1	.	ENST00000637540.1	.	No
ENSG00000196876.16:053	53	chr12:51788695-51788748	chr12	51788695	51788748	54	1	1	0	ENST00000354534.11, ENST00000355133.7, ENST00000545061.5, ENST00000548086.3, ENST00000599343.5, ENST00000627620.5, ENST00000636945.2, ENST00000662684.1, ENST00000668547.1	.	CDS 22	Consistent_CDS
ENSG00000196876.16:054	54	chr12:51789281-51789418	chr12	51789281	51789418	138	1	1	0	ENST00000354534.11, ENST00000355133.7, ENST00000545061.5, ENST00000599343.5, ENST00000627620.5, ENST00000636945.2, ENST00000662684.1, ENST00000668547.1	.	CDS 23	Consistent_CDS
ENSG00000196876.16:055	55	chr12:51790398-51790502	chr12	51790398	51790502	105	1	1	0	ENST00000354534.11, ENST00000355133.7, ENST00000545061.5, ENST00000599343.5, ENST00000627620.5, ENST00000636945.2, ENST00000662684.1, ENST00000668547.1	.	CDS 24	Consistent_CDS
ENSG00000196876.16:056	56	chr12:51794371-51794641	chr12	51794371	51794641	271	1	1	0	ENST00000354534.11, ENST00000355133.7, ENST00000545061.5, ENST00000599343.5, ENST00000627620.5, ENST00000636945.2, ENST00000662684.1, ENST00000668547.1	.	CDS 25	Consistent_CDS
ENSG00000196876.16:057	57	chr12:51806282-51807000	chr12	51806282	51807000	719	1	1	0	ENST00000354534.11, ENST00000355133.7, ENST00000545061.5, ENST00000599343.5, ENST00000627620.5, ENST00000636945.2, ENST00000662684.1, ENST00000668547.1	.	CDS 26	Consistent_CDS
ENSG00000196876.16:058	58	chr12:51807001-51807429	chr12	51807001	51807429	429	1	0	0	ENST00000354534.11, ENST00000355133.7, ENST00000545061.5, ENST00000599343.5, ENST00000627620.5, ENST00000662684.1, ENST00000668547.1	.	CDS 26	No
ENSG00000196876.16:059	59	chr12:51807430-51807859	chr12	51807430	51807859	430	0	1	0	ENST00000354534.11, ENST00000545061.5, ENST00000627620.5, ENST00000662684.1, ENST00000668547.1	.	.	No
ENSG00000196876.16:060	60	chr12:51807860-51808268	chr12	51807860	51808268	409	0	1	0	ENST00000354534.11, ENST00000545061.5, ENST00000627620.5, ENST00000662684.1, ENST00000668547.1	.	.	No
ENSG00000196876.16:061	61	chr12:51808269-51808304	chr12	51808269	51808304	36	0	1	0	ENST00000354534.11, ENST00000545061.5, ENST00000627620.5, ENST00000668547.1	.	.	No
ENSG00000196876.16:062	62	chr12:51808305-51812864	chr12	51808305	51812864	4560	0	1	1	ENST00000354534.11, ENST00000545061.5, ENST00000627620.5	ENST00000565518.1	.	No

## Sheet: Mus_Scn1a
Exon_name	Exon_num	Exon_reg_mm10	Chr	Start_mm10	End_mm10	Exon_length	Coding	UTR	NCE	Coding_transcripts	Noncoding_transcripts	Coding_CDS_number	Exon_Type
ENSMUSG00000064329.13:001	1	chr2:66270778-66270780	chr2	66270778	66270780	3	0	1	0	ENSMUST00000200839	.	.	.
ENSMUSG00000064329.13:002	2	chr2:66270781-66270781	chr2	66270781	66270781	1	0	1	0	ENSMUST00000112366, ENSMUST00000200839	.	.	.
ENSMUSG00000064329.13:003	3	chr2:66270782-66270783	chr2	66270782	66270783	2	0	1	0	ENSMUST00000112366, ENSMUST00000112371, ENSMUST00000200839	.	.	.
ENSMUSG00000064329.13:004	4	chr2:66270784-66271410	chr2	66270784	66271410	627	0	1	0	ENSMUST00000077489, ENSMUST00000112366, ENSMUST00000112371, ENSMUST00000200839	.	.	.
ENSMUSG00000064329.13:005	5	chr2:66271411-66272763	chr2	66271411	66272763	1353	0	1	0	ENSMUST00000077489, ENSMUST00000112366, ENSMUST00000112371	.	.	.
ENSMUSG00000064329.13:006	6	chr2:66272764-66272884	chr2	66272764	66272884	121	0	1	0	ENSMUST00000077489, ENSMUST00000112366, ENSMUST00000112371, ENSMUST00000200839	.	.	.
ENSMUSG00000064329.13:007	7	chr2:66272885-66272891	chr2	66272885	66272891	7	1	1	0	ENSMUST00000077489, ENSMUST00000094951, ENSMUST00000112366, ENSMUST00000112371, ENSMUST00000200839	.	CDS 26	Consistent_CDS
ENSMUSG00000064329.13:008	8	chr2:66272892-66274062	chr2	66272892	66274062	1171	1	1	0	ENSMUST00000077489, ENSMUST00000094951, ENSMUST00000112366, ENSMUST00000112371, ENSMUST00000156865, ENSMUST00000200839	.	CDS 26	Consistent_CDS
ENSMUSG00000064329.13:009	9	chr2:66277562-66277832	chr2	66277562	66277832	271	1	1	0	ENSMUST00000077489, ENSMUST00000094951, ENSMUST00000112366, ENSMUST00000112371, ENSMUST00000200839	.	CDS 25	Consistent_CDS
ENSMUSG00000064329.13:010	10	chr2:66280696-66280800	chr2	66280696	66280800	105	1	1	0	ENSMUST00000077489, ENSMUST00000094951, ENSMUST00000112366, ENSMUST00000112371, ENSMUST00000156865, ENSMUST00000200839	.	CDS 24	Consistent_CDS
ENSMUSG00000064329.13:011	11	chr2:66285911-66286048	chr2	66285911	66286048	138	1	1	0	ENSMUST00000077489, ENSMUST00000094951, ENSMUST00000112366, ENSMUST00000112371, ENSMUST00000156865, ENSMUST00000200839	.	CDS 23	Consistent_CDS
ENSMUSG00000064329.13:012	12	chr2:66287723-66287776	chr2	66287723	66287776	54	1	1	0	ENSMUST00000077489, ENSMUST00000094951, ENSMUST00000112366, ENSMUST00000112371, ENSMUST00000156865, ENSMUST00000200839	.	CDS 22	Consistent_CDS
ENSMUSG00000064329.13:013	13	chr2:66288874-66289155	chr2	66288874	66289155	282	1	1	0	ENSMUST00000077489, ENSMUST00000094951, ENSMUST00000112366, ENSMUST00000112371, ENSMUST00000156865, ENSMUST00000200839	.	CDS 21	Consistent_CDS
ENSMUSG00000064329.13:014	14	chr2:66293832-66293895	chr2	66293832	66293895	64	1	0	0	ENSMUST00000200839	.	Extra CDS for ENSMUST00000200839 only, alters reading frame	Variable_CDS
ENSMUSG00000064329.13:015	15	chr2:66296753-66296875	chr2	66296753	66296875	123	1	0	0	ENSMUST00000077489, ENSMUST00000094951, ENSMUST00000112366, ENSMUST00000112371, ENSMUST00000156865, ENSMUST00000200839	.	CDS 20	Consistent_CDS
ENSMUSG00000064329.13:016	16	chr2:66299624-66299797	chr2	66299624	66299797	174	1	0	0	ENSMUST00000077489, ENSMUST00000094951, ENSMUST00000112366, ENSMUST00000112371, ENSMUST00000156865, ENSMUST00000200839	.	CDS 19	Consistent_CDS
ENSMUSG00000064329.13:017	17	chr2:66302366-66302520	chr2	66302366	66302520	155	1	0	0	ENSMUST00000077489, ENSMUST00000094951, ENSMUST00000112366, ENSMUST00000112371, ENSMUST00000156865, ENSMUST00000200839	.	CDS 18	Consistent_CDS
ENSMUSG00000064329.13:018	18	chr2:66303592-66303712	chr2	66303592	66303712	121	1	0	0	ENSMUST00000077489, ENSMUST00000094951, ENSMUST00000112366, ENSMUST00000112371, ENSMUST00000156865, ENSMUST00000200839	.	CDS 17	Consistent_CDS
ENSMUSG00000064329.13:019	19	chr2:66317804-66317946	chr2	66317804	66317946	143	1	0	0	ENSMUST00000077489, ENSMUST00000094951, ENSMUST00000112366, ENSMUST00000112371, ENSMUST00000156865, ENSMUST00000200839	.	CDS 16	Consistent_CDS
ENSMUSG00000064329.13:020	20	chr2:66317947-66318139	chr2	66317947	66318139	193	1	0	0	ENSMUST00000077489, ENSMUST00000094951, ENSMUST00000112366, ENSMUST00000112371, ENSMUST00000156865	.	CDS 16	Consistent_CDS
ENSMUSG00000064329.13:021	21	chr2:66318140-66318286	chr2	66318140	66318286	147	1	0	0	ENSMUST00000077489, ENSMUST00000094951, ENSMUST00000112366, ENSMUST00000112371	.	CDS 16	Consistent_CDS
ENSMUSG00000064329.13:022	22	chr2:66319386-66319742	chr2	66319386	66319742	357	1	0	0	ENSMUST00000077489, ENSMUST00000094951, ENSMUST00000112366, ENSMUST00000112371	.	CDS 15	Consistent_CDS
ENSMUSG00000064329.13:023	23	chr2:66320868-66321041	chr2	66320868	66321041	174	1	0	0	ENSMUST00000077489, ENSMUST00000094951, ENSMUST00000112366, ENSMUST00000112371	.	CDS 14	Consistent_CDS
ENSMUSG00000064329.13:024	24	chr2:66322254-66322492	chr2	66322254	66322492	239	1	0	0	ENSMUST00000077489, ENSMUST00000094951, ENSMUST00000112366, ENSMUST00000112371	.	CDS 13	Consistent_CDS
ENSMUSG00000064329.13:025	25	chr2:66323312-66323444	chr2	66323312	66323444	133	1	0	0	ENSMUST00000077489, ENSMUST00000094951, ENSMUST00000112366, ENSMUST00000112371	.	CDS 12	Consistent_CDS
ENSMUSG00000064329.13:026	26	chr2:66324571-66324603	chr2	66324571	66324603	33	1	0	0	ENSMUST00000112366	.	Extension of CDS 11 in ENSMUST00000112366 only	Variable_CDS
ENSMUSG00000064329.13:027	27	chr2:66324604-66324654	chr2	66324604	66324654	51	1	0	0	ENSMUST00000077489, ENSMUST00000112366, ENSMUST00000112371	.	CDS 11	Consistent_CDS
ENSMUSG00000064329.13:028	28	chr2:66324655-66324951	chr2	66324655	66324951	297	1	0	0	ENSMUST00000077489, ENSMUST00000094951, ENSMUST00000112366, ENSMUST00000112371	.	CDS 11	Consistent_CDS
ENSMUSG00000064329.13:029	29	chr2:66325902-66326063	chr2	66325902	66326063	162	1	0	0	ENSMUST00000077489, ENSMUST00000094951, ENSMUST00000112366, ENSMUST00000112371	.	CDS 10	Consistent_CDS
ENSMUSG00000064329.13:030	30	chr2:66326064-66326186	chr2	66326064	66326186	123	1	0	0	ENSMUST00000077489, ENSMUST00000094951, ENSMUST00000112366, ENSMUST00000112371, ENSMUST00000138910	.	CDS 10	Consistent_CDS
ENSMUSG00000064329.13:031	31	chr2:66327651-66327857	chr2	66327651	66327857	207	1	0	0	ENSMUST00000077489, ENSMUST00000094951, ENSMUST00000112366, ENSMUST00000112371, ENSMUST00000138910	.	CDS 9	Consistent_CDS
ENSMUSG00000064329.13:032	32	chr2:66328405-66328546	chr2	66328405	66328546	142	1	0	0	ENSMUST00000077489, ENSMUST00000094951, ENSMUST00000112366, ENSMUST00000112371, ENSMUST00000138910	.	CDS 8	Consistent_CDS
ENSMUSG00000064329.13:033	33	chr2:66329031-66329094	chr2	66329031	66329094	64	1	0	0	ENSMUST00000077489, ENSMUST00000094951, ENSMUST00000112366, ENSMUST00000112371, ENSMUST00000138910	.	CDS 7	Consistent_CDS
ENSMUSG00000064329.13:034	34	chr2:66331239-66331508	chr2	66331239	66331508	270	1	0	0	ENSMUST00000077489, ENSMUST00000094951, ENSMUST00000112366, ENSMUST00000112371, ENSMUST00000138910	.	CDS 6	Consistent_CDS
ENSMUSG00000064329.13:035	35	chr2:66332207-66332298	chr2	66332207	66332298	92	1	0	0	ENSMUST00000077489, ENSMUST00000094951, ENSMUST00000112366, ENSMUST00000112371, ENSMUST00000138910	.	CDS 5A	Consistent_CDS
ENSMUSG00000064329.13:036	36	chr2:66334208-66334336	chr2	66334208	66334336	129	1	0	0	ENSMUST00000077489, ENSMUST00000094951, ENSMUST00000112366, ENSMUST00000112371, ENSMUST00000138910	.	CDS 4	Consistent_CDS
ENSMUSG00000064329.13:037	37	chr2:66335440-66335527	chr2	66335440	66335527	88	1	0	0	ENSMUST00000077489, ENSMUST00000094951, ENSMUST00000112366, ENSMUST00000112371, ENSMUST00000138910	.	CDS 3	Consistent_CDS
ENSMUSG00000064329.13:038	38	chr2:66335528-66335529	chr2	66335528	66335529	2	1	0	0	ENSMUST00000077489, ENSMUST00000094951, ENSMUST00000112366, ENSMUST00000138910	.	CDS 3	Consistent_CDS
ENSMUSG00000064329.13:039	39	chr2:66337876-66337877	chr2	66337876	66337877	2	1	0	0	ENSMUST00000112371	.	Extension of CDS 2 in ENSMUST00000112371 only	Variable_CDS
ENSMUSG00000064329.13:040	40	chr2:66337878-66337996	chr2	66337878	66337996	119	1	0	0	ENSMUST00000077489, ENSMUST00000094951, ENSMUST00000112366, ENSMUST00000112371, ENSMUST00000138910	.	CDS 2	Consistent_CDS
ENSMUSG00000064329.13:041	41	chr2:66348364-66350913	chr2	66348364	66350913	2550	0	0	1	.	ENSMUST00000129508	.	.
ENSMUSG00000064329.13:042	42	chr2:66350914-66351177	chr2	66350914	66351177	264	1	0	1	ENSMUST00000077489, ENSMUST00000094951, ENSMUST00000112366, ENSMUST00000112371, ENSMUST00000138910	ENSMUST00000129508	CDS 1	Consistent_CDS
ENSMUSG00000064329.13:043	43	chr2:66351178-66351195	chr2	66351178	66351195	18	0	1	1	ENSMUST00000077489, ENSMUST00000112366, ENSMUST00000112371, ENSMUST00000138910	ENSMUST00000129508	.	.
ENSMUSG00000064329.13:044	44	chr2:66351196-66351226	chr2	66351196	66351226	31	0	1	1	ENSMUST00000112366, ENSMUST00000112371, ENSMUST00000138910	ENSMUST00000129508	.	.
ENSMUSG00000064329.13:045	45	chr2:66409862-66410064	chr2	66409862	66410064	203	0	1	0	ENSMUST00000112366	.	.	.
ENSMUSG00000064329.13:046	46	chr2:66440700-66440814	chr2	66440700	66440814	115	0	1	1	ENSMUST00000112371, ENSMUST00000138910	ENSMUST00000129508	.	.
ENSMUSG00000064329.13:047	47	chr2:66440815-66440837	chr2	66440815	66440837	23	0	1	0	ENSMUST00000112371, ENSMUST00000138910	.	.	.
ENSMUSG00000064329.13:048	48	chr2:66440838-66440840	chr2	66440838	66440840	3	0	1	0	ENSMUST00000138910	.	.	.

## Sheet: Mus_Scn2a
Exon_name	Exon_num	Exon_reg_mm10	Chr	Start_mm10	End_mm10	Exon_length	Coding	UTR	NCE	Coding_transcripts	Noncoding_transcripts	Coding_CDS_number	Exon_Type
ENSMUSG00000075318.13:001	1	chr2:65620771-65620810	chr2	65620771	65620810	40	0	1	0	ENSMUST00000028377, ENSMUST00000144254	.	.	.
ENSMUSG00000075318.13:002	2	chr2:65620811-65621015	chr2	65620811	65621015	205	0	1	1	ENSMUST00000028377, ENSMUST00000144254	ENSMUST00000201378	.	.
ENSMUSG00000075318.13:003	3	chr2:65621016-65623264	chr2	65621016	65623264	2249	0	0	1	.	ENSMUST00000201378	.	.
ENSMUSG00000075318.13:004	4	chr2:65668686-65668764	chr2	65668686	65668764	79	0	0	1	.	ENSMUST00000202653	.	.
ENSMUSG00000075318.13:005	5	chr2:65668765-65668814	chr2	65668765	65668814	50	0	1	1	ENSMUST00000200829	ENSMUST00000202653	.	.
ENSMUSG00000075318.13:006	6	chr2:65670445-65670762	chr2	65670445	65670762	318	1	1	1	ENSMUST00000028377, ENSMUST00000100067, ENSMUST00000144254, ENSMUST00000200829	ENSMUST00000202653	CDS 1	Consistent_CDS
ENSMUSG00000075318.13:007	7	chr2:65670763-65671601	chr2	65670763	65671601	839	0	0	1	.	ENSMUST00000202653	.	.
ENSMUSG00000075318.13:008	8	chr2:65671602-65671720	chr2	65671602	65671720	119	1	0	1	ENSMUST00000028377, ENSMUST00000100067, ENSMUST00000144254, ENSMUST00000200829	ENSMUST00000202653	CDS 2	Consistent_CDS
ENSMUSG00000075318.13:009	9	chr2:65671721-65671797	chr2	65671721	65671797	77	0	0	1	.	ENSMUST00000202653	.	.
ENSMUSG00000075318.13:010	10	chr2:65680998-65681087	chr2	65680998	65681087	90	1	0	0	ENSMUST00000028377, ENSMUST00000100067, ENSMUST00000144254, ENSMUST00000200829	.	CDS 3	Consistent_CDS
ENSMUSG00000075318.13:011	11	chr2:65681997-65682125	chr2	65681997	65682125	129	1	0	0	ENSMUST00000028377, ENSMUST00000100067, ENSMUST00000144254, ENSMUST00000200829	.	CDS 4	Consistent_CDS
ENSMUSG00000075318.13:012	12	chr2:65682280-65682502	chr2	65682280	65682502	223	0	0	1	.	ENSMUST00000138368	.	.
ENSMUSG00000075318.13:013	13	chr2:65682503-65682594	chr2	65682503	65682594	92	1	0	1	ENSMUST00000028377, ENSMUST00000100067	ENSMUST00000138368	CDS 5N	Variable_CDS
ENSMUSG00000075318.13:014	14	chr2:65682595-65682689	chr2	65682595	65682689	95	0	0	1	.	ENSMUST00000138368	.	.
ENSMUSG00000075318.13:015	15	chr2:65682690-65682781	chr2	65682690	65682781	92	1	0	1	ENSMUST00000144254, ENSMUST00000200829	ENSMUST00000138368	CDS 5A	Variable_CDS
ENSMUSG00000075318.13:016	16	chr2:65683671-65683758	chr2	65683671	65683758	88	1	0	1	ENSMUST00000028377, ENSMUST00000100067, ENSMUST00000144254, ENSMUST00000200829	ENSMUST00000138368	CDS 6	Consistent_CDS
ENSMUSG00000075318.13:017	17	chr2:65683759-65683866	chr2	65683759	65683866	108	1	0	1	ENSMUST00000028377, ENSMUST00000100067, ENSMUST00000144254, ENSMUST00000200829, ENSMUST00000239325	ENSMUST00000138368	CDS 6	Consistent_CDS
ENSMUSG00000075318.13:018	18	chr2:65683867-65683943	chr2	65683867	65683943	77	1	0	0	ENSMUST00000028377, ENSMUST00000100067, ENSMUST00000144254, ENSMUST00000200829, ENSMUST00000239325	.	CDS 6	Consistent_CDS
ENSMUSG00000075318.13:019	19	chr2:65686784-65686847	chr2	65686784	65686847	64	1	0	0	ENSMUST00000028377, ENSMUST00000100067, ENSMUST00000144254, ENSMUST00000200829, ENSMUST00000239325	.	CDS 7	Consistent_CDS
ENSMUSG00000075318.13:020	20	chr2:65688318-65688459	chr2	65688318	65688459	142	1	0	0	ENSMUST00000028377, ENSMUST00000100067, ENSMUST00000144254, ENSMUST00000200829, ENSMUST00000239325	.	CDS 8	Consistent_CDS
ENSMUSG00000075318.13:021	21	chr2:65688608-65688814	chr2	65688608	65688814	207	1	0	0	ENSMUST00000028377, ENSMUST00000100067, ENSMUST00000144254, ENSMUST00000200829, ENSMUST00000239325	.	CDS 9	Consistent_CDS
ENSMUSG00000075318.13:022	22	chr2:65690045-65690175	chr2	65690045	65690175	131	1	0	0	ENSMUST00000028377, ENSMUST00000100067, ENSMUST00000144254, ENSMUST00000200829, ENSMUST00000239325	.	CDS 10	Consistent_CDS
ENSMUSG00000075318.13:023	23	chr2:65690176-65690332	chr2	65690176	65690332	157	1	0	0	ENSMUST00000028377, ENSMUST00000100067, ENSMUST00000200829, ENSMUST00000239325	.	CDS 10	Consistent_CDS
ENSMUSG00000075318.13:024	24	chr2:65701717-65702064	chr2	65701717	65702064	348	1	0	0	ENSMUST00000028377, ENSMUST00000100067, ENSMUST00000200829, ENSMUST00000239325	.	CDS 11	Consistent_CDS
ENSMUSG00000075318.13:025	25	chr2:65707228-65707360	chr2	65707228	65707360	133	1	0	0	ENSMUST00000028377, ENSMUST00000100067, ENSMUST00000200829, ENSMUST00000239325	.	CDS 12	Consistent_CDS
ENSMUSG00000075318.13:026	26	chr2:65708918-65709052	chr2	65708918	65709052	135	1	1	0	ENSMUST00000239325	.	.	.
ENSMUSG00000075318.13:027	27	chr2:65711707-65711743	chr2	65711707	65711743	37	1	1	0	ENSMUST00000028377, ENSMUST00000100067, ENSMUST00000200829, ENSMUST00000239325	.	CDS 13	Consistent_CDS
ENSMUSG00000075318.13:028	28	chr2:65711744-65711823	chr2	65711744	65711823	80	1	0	0	ENSMUST00000028377, ENSMUST00000100067, ENSMUST00000200829	.	CDS 13	Consistent_CDS
ENSMUSG00000075318.13:029	29	chr2:65711824-65711945	chr2	65711824	65711945	122	1	1	0	ENSMUST00000028377, ENSMUST00000100067, ENSMUST00000200829, ENSMUST00000239325	.	CDS 13	Consistent_CDS
ENSMUSG00000075318.13:030	30	chr2:65713668-65713841	chr2	65713668	65713841	174	1	1	0	ENSMUST00000028377, ENSMUST00000100067, ENSMUST00000200829, ENSMUST00000239325	.	CDS 14	Consistent_CDS
ENSMUSG00000075318.13:031	31	chr2:65715660-65715745	chr2	65715660	65715745	86	1	1	0	ENSMUST00000028377, ENSMUST00000100067, ENSMUST00000200829, ENSMUST00000239325	.	CDS 15	Consistent_CDS
ENSMUSG00000075318.13:032	32	chr2:65715746-65716016	chr2	65715746	65716016	271	1	0	0	ENSMUST00000028377, ENSMUST00000100067, ENSMUST00000200829	.	CDS 15	Consistent_CDS
ENSMUSG00000075318.13:033	33	chr2:65717388-65717552	chr2	65717388	65717552	165	1	0	0	ENSMUST00000028377, ENSMUST00000100067, ENSMUST00000200829	.	CDS 16	Consistent_CDS
ENSMUSG00000075318.13:034	34	chr2:65717553-65717575	chr2	65717553	65717575	23	1	0	0	ENSMUST00000028377, ENSMUST00000100067, ENSMUST00000200829, ENSMUST00000202508	.	CDS 16	Consistent_CDS
ENSMUSG00000075318.13:035	35	chr2:65717576-65717867	chr2	65717576	65717867	292	1	0	0	ENSMUST00000028377, ENSMUST00000100067, ENSMUST00000200829, ENSMUST00000202162, ENSMUST00000202508	.	CDS 16	Consistent_CDS
ENSMUSG00000075318.13:036	36	chr2:65718938-65719021	chr2	65718938	65719021	84	1	1	0	ENSMUST00000202162, ENSMUST00000202508	.	Extra CDS in ENSMUST00000202162, and ENSMUST00000202508 (stop codon)	Variable_CDS
ENSMUSG00000075318.13:037	37	chr2:65719022-65719030	chr2	65719022	65719030	9	0	1	0	ENSMUST00000202162	.	.	.
ENSMUSG00000075318.13:038	38	chr2:65726328-65726448	chr2	65726328	65726448	121	1	1	0	ENSMUST00000028377, ENSMUST00000100067, ENSMUST00000200829, ENSMUST00000202162, ENSMUST00000202508	.	CDS 17	Consistent_CDS
ENSMUSG00000075318.13:039	39	chr2:65728386-65728392	chr2	65728386	65728392	7	1	1	0	ENSMUST00000028377, ENSMUST00000100067, ENSMUST00000200829, ENSMUST00000202162, ENSMUST00000202508	.	CDS 18	Consistent_CDS
ENSMUSG00000075318.13:040	40	chr2:65728393-65728441	chr2	65728393	65728441	49	1	1	0	ENSMUST00000028377, ENSMUST00000100067, ENSMUST00000200829, ENSMUST00000202508	.	CDS 18	Consistent_CDS
ENSMUSG00000075318.13:041	41	chr2:65728442-65728540	chr2	65728442	65728540	99	1	0	0	ENSMUST00000028377, ENSMUST00000100067, ENSMUST00000200829	.	CDS 18	Consistent_CDS
ENSMUSG00000075318.13:042	42	chr2:65730106-65730279	chr2	65730106	65730279	174	1	0	0	ENSMUST00000028377, ENSMUST00000100067, ENSMUST00000200829	.	CDS 19	Consistent_CDS
ENSMUSG00000075318.13:043	43	chr2:65733229-65733351	chr2	65733229	65733351	123	1	0	0	ENSMUST00000028377, ENSMUST00000100067, ENSMUST00000200829	.	CDS 20	Consistent_CDS
ENSMUSG00000075318.13:044	44	chr2:65735609-65735890	chr2	65735609	65735890	282	1	0	0	ENSMUST00000028377, ENSMUST00000100067, ENSMUST00000200829	.	CDS 21	Consistent_CDS
ENSMUSG00000075318.13:045	45	chr2:65743065-65743118	chr2	65743065	65743118	54	1	0	0	ENSMUST00000028377, ENSMUST00000100067, ENSMUST00000200829	.	CDS 22	Consistent_CDS
ENSMUSG00000075318.13:046	46	chr2:65748294-65748431	chr2	65748294	65748431	138	1	0	0	ENSMUST00000028377, ENSMUST00000100067, ENSMUST00000200829	.	CDS 23	Consistent_CDS
ENSMUSG00000075318.13:047	47	chr2:65748772-65748876	chr2	65748772	65748876	105	1	0	0	ENSMUST00000028377, ENSMUST00000100067, ENSMUST00000200829	.	CDS 24	Consistent_CDS
ENSMUSG00000075318.13:048	48	chr2:65751864-65752134	chr2	65751864	65752134	271	1	0	0	ENSMUST00000028377, ENSMUST00000100067, ENSMUST00000200829	.	CDS 25	Consistent_CDS
ENSMUSG00000075318.13:049	49	chr2:65763634-65765055	chr2	65763634	65765055	1422	1	1	0	ENSMUST00000028377, ENSMUST00000100067, ENSMUST00000200829	.	CDS 26	Consistent_CDS
ENSMUSG00000075318.13:050	50	chr2:65765056-65767447	chr2	65765056	65767447	2392	0	1	0	ENSMUST00000028377, ENSMUST00000100067	.	.	.

## Sheet: Mus_Scn3a
Exon_name	Exon_num	Exon_reg_mm10	Chr	Start_mm10	End_mm10	Exon_length	Coding	UTR	NCE	Coding_transcripts	Noncoding_transcripts	Coding_CDS_number	Exon_Type
ENSMUSG00000057182.15:001	1	chr2:65457118-65458262	chr2	65457118	65458262	1145	0	1	0	ENSMUST00000066432	.	.	.
ENSMUSG00000057182.15:002	2	chr2:65458263-65461737	chr2	65458263	65461737	3475	1	1	0	ENSMUST00000066432, ENSMUST00000100069	.	CDS 26	Consistent_CDS
ENSMUSG00000057182.15:003	3	chr2:65464715-65464985	chr2	65464715	65464985	271	1	0	0	ENSMUST00000066432, ENSMUST00000100069	.	CDS 25	Consistent_CDS
ENSMUSG00000057182.15:004	4	chr2:65466922-65467026	chr2	65466922	65467026	105	1	0	0	ENSMUST00000066432, ENSMUST00000100069	.	CDS 24	Consistent_CDS
ENSMUSG00000057182.15:005	5	chr2:65468067-65468204	chr2	65468067	65468204	138	1	0	0	ENSMUST00000066432, ENSMUST00000100069	.	CDS 23	Consistent_CDS
ENSMUSG00000057182.15:006	6	chr2:65469012-65469065	chr2	65469012	65469065	54	1	0	0	ENSMUST00000066432, ENSMUST00000100069	.	CDS 22	Consistent_CDS
ENSMUSG00000057182.15:007	7	chr2:65469926-65470198	chr2	65469926	65470198	273	1	0	0	ENSMUST00000066432, ENSMUST00000100069	.	CDS 21	Consistent_CDS
ENSMUSG00000057182.15:008	8	chr2:65472279-65472401	chr2	65472279	65472401	123	1	0	0	ENSMUST00000066432, ENSMUST00000100069	.	CDS 20	Consistent_CDS
ENSMUSG00000057182.15:009	9	chr2:65482151-65482324	chr2	65482151	65482324	174	1	0	0	ENSMUST00000066432, ENSMUST00000100069	.	CDS 19	Consistent_CDS
ENSMUSG00000057182.15:010	10	chr2:65483043-65483141	chr2	65483043	65483141	99	1	0	0	ENSMUST00000066432, ENSMUST00000100069	.	CDS 18	Consistent_CDS
ENSMUSG00000057182.15:011	11	chr2:65483142-65483197	chr2	65483142	65483197	56	1	1	0	ENSMUST00000066432, ENSMUST00000100069, ENSMUST00000238409	.	CDS 18	Consistent_CDS
ENSMUSG00000057182.15:012	12	chr2:65484346-65484466	chr2	65484346	65484466	121	1	1	0	ENSMUST00000066432, ENSMUST00000100069, ENSMUST00000238409	.	CDS 17	Consistent_CDS
ENSMUSG00000057182.15:013	13	chr2:65487854-65487881	chr2	65487854	65487881	28	1	1	0	ENSMUST00000238409	.	Extra CDS for ENSMUST00000238409 only (stop codon)	Variable_CDS
ENSMUSG00000057182.15:014	14	chr2:65490770-65490852	chr2	65490770	65490852	83	1	0	0	ENSMUST00000238409	.	Extra CDS for ENSMUST00000238409	Variable_CDS
ENSMUSG00000057182.15:015	15	chr2:65493125-65494922	chr2	65493125	65494922	1798	0	0	1	.	ENSMUST00000155838	.	.
ENSMUSG00000057182.15:016	16	chr2:65494923-65495231	chr2	65494923	65495231	309	1	0	1	ENSMUST00000066432, ENSMUST00000100069, ENSMUST00000238409	ENSMUST00000155838	CDS 16	Consistent_CDS
ENSMUSG00000057182.15:017	17	chr2:65495232-65495396	chr2	65495232	65495396	165	1	0	1	ENSMUST00000066432, ENSMUST00000100069	ENSMUST00000155838	CDS 16	Consistent_CDS
ENSMUSG00000057182.15:018	18	chr2:65497370-65497649	chr2	65497370	65497649	280	1	0	1	ENSMUST00000066432, ENSMUST00000100069	ENSMUST00000155838	CDS 15	Consistent_CDS
ENSMUSG00000057182.15:019	19	chr2:65497650-65497726	chr2	65497650	65497726	77	1	1	1	ENSMUST00000066432, ENSMUST00000100069, ENSMUST00000238417, ENSMUST00000238483, ENSMUST00000238512	ENSMUST00000155838	CDS 15	Consistent_CDS
ENSMUSG00000057182.15:020	20	chr2:65497727-65498599	chr2	65497727	65498599	873	0	0	1	.	ENSMUST00000155838	.	.
ENSMUSG00000057182.15:021	21	chr2:65498867-65499040	chr2	65498867	65499040	174	1	1	0	ENSMUST00000066432, ENSMUST00000100069, ENSMUST00000238417, ENSMUST00000238483, ENSMUST00000238512	.	CDS 14	Consistent_CDS
ENSMUSG00000057182.15:022	22	chr2:65506017-65506255	chr2	65506017	65506255	239	1	1	0	ENSMUST00000066432, ENSMUST00000100069, ENSMUST00000238417, ENSMUST00000238483, ENSMUST00000238512	.	CDS 13	Consistent_CDS
ENSMUSG00000057182.15:023	23	chr2:65507147-65507279	chr2	65507147	65507279	133	1	1	0	ENSMUST00000066432, ENSMUST00000100069, ENSMUST00000238417, ENSMUST00000238483, ENSMUST00000238512	.	CDS 12	Consistent_CDS
ENSMUSG00000057182.15:024	24	chr2:65508315-65508365	chr2	65508315	65508365	51	1	0	0	ENSMUST00000238483	.	CDS 11 extension	Variable_CDS
ENSMUSG00000057182.15:025	25	chr2:65508366-65508448	chr2	65508366	65508448	83	1	0	0	ENSMUST00000238417, ENSMUST00000238483	.	CDS 11 extension	Variable_CDS
ENSMUSG00000057182.15:026	26	chr2:65508449-65508461	chr2	65508449	65508461	13	1	0	0	ENSMUST00000238417, ENSMUST00000238483, ENSMUST00000238512	.	CDS 11 extension	Variable_CDS
ENSMUSG00000057182.15:027	27	chr2:65508462-65508662	chr2	65508462	65508662	201	1	0	0	ENSMUST00000066432, ENSMUST00000100069, ENSMUST00000238417, ENSMUST00000238483, ENSMUST00000238512	.	CDS 11	Consistent_CDS
ENSMUSG00000057182.15:028	28	chr2:65514472-65514762	chr2	65514472	65514762	291	1	0	0	ENSMUST00000066432, ENSMUST00000100069, ENSMUST00000238417, ENSMUST00000238483, ENSMUST00000238512	.	CDS 10	Consistent_CDS
ENSMUSG00000057182.15:029	29	chr2:65520823-65520895	chr2	65520823	65520895	73	1	0	0	ENSMUST00000066432, ENSMUST00000100069, ENSMUST00000238417, ENSMUST00000238483, ENSMUST00000238512	.	CDS 9	Consistent_CDS
ENSMUSG00000057182.15:030	30	chr2:65520896-65521029	chr2	65520896	65521029	134	1	0	0	ENSMUST00000066432, ENSMUST00000100069, ENSMUST00000238483, ENSMUST00000238512	.	CDS 9	Consistent_CDS
ENSMUSG00000057182.15:031	31	chr2:65521792-65521933	chr2	65521792	65521933	142	1	0	0	ENSMUST00000066432, ENSMUST00000100069, ENSMUST00000238483, ENSMUST00000238512	.	CDS 8	Consistent_CDS
ENSMUSG00000057182.15:032	32	chr2:65524146-65524209	chr2	65524146	65524209	64	1	0	0	ENSMUST00000066432, ENSMUST00000100069, ENSMUST00000238483, ENSMUST00000238512	.	CDS 7	Consistent_CDS
ENSMUSG00000057182.15:033	33	chr2:65524604-65524658	chr2	65524604	65524658	55	1	0	0	ENSMUST00000066432, ENSMUST00000100069, ENSMUST00000238483, ENSMUST00000238512	.	CDS 6	Consistent_CDS
ENSMUSG00000057182.15:034	34	chr2:65524659-65524747	chr2	65524659	65524747	89	1	0	0	ENSMUST00000066432, ENSMUST00000100069, ENSMUST00000238483	.	CDS 6	Consistent_CDS
ENSMUSG00000057182.15:035	35	chr2:65524748-65524876	chr2	65524748	65524876	129	1	0	0	ENSMUST00000066432, ENSMUST00000100069, ENSMUST00000126837, ENSMUST00000238483	.	CDS 6	Consistent_CDS
ENSMUSG00000057182.15:036	36	chr2:65525695-65525786	chr2	65525695	65525786	92	1	0	0	ENSMUST00000066432, ENSMUST00000100069, ENSMUST00000238483	.	CDS 5A	Variable_CDS
ENSMUSG00000057182.15:037	37	chr2:65525877-65525968	chr2	65525877	65525968	92	1	0	0	ENSMUST00000126837	.	CDS 5N	Variable_CDS
ENSMUSG00000057182.15:038	38	chr2:65526497-65526625	chr2	65526497	65526625	129	1	0	0	ENSMUST00000066432, ENSMUST00000100069, ENSMUST00000126837, ENSMUST00000238483	.	CDS 4	Consistent_CDS
ENSMUSG00000057182.15:039	39	chr2:65529390-65529404	chr2	65529390	65529404	15	1	0	0	ENSMUST00000066432, ENSMUST00000100069, ENSMUST00000126837, ENSMUST00000238483	.	CDS 3	Consistent_CDS
ENSMUSG00000057182.15:040	40	chr2:65529405-65529478	chr2	65529405	65529478	74	1	0	0	ENSMUST00000066432, ENSMUST00000100069, ENSMUST00000238483	.	CDS 3	Consistent_CDS
ENSMUSG00000057182.15:041	41	chr2:65529479-65529479	chr2	65529479	65529479	1	1	0	0	ENSMUST00000100069, ENSMUST00000238483	.	CDS 3	Consistent_CDS
ENSMUSG00000057182.15:042	42	chr2:65530803-65530803	chr2	65530803	65530803	1	1	0	0	ENSMUST00000066432	.	CDS 2	Consistent_CDS
ENSMUSG00000057182.15:043	43	chr2:65530804-65530922	chr2	65530804	65530922	119	1	0	0	ENSMUST00000066432, ENSMUST00000100069, ENSMUST00000238483	.	CDS 2	Consistent_CDS
ENSMUSG00000057182.15:044	44	chr2:65536413-65536726	chr2	65536413	65536726	314	1	1	0	ENSMUST00000066432, ENSMUST00000100069, ENSMUST00000238483	.	CDS 1	Consistent_CDS
ENSMUSG00000057182.15:045	45	chr2:65567266-65567492	chr2	65567266	65567492	227	0	1	0	ENSMUST00000066432, ENSMUST00000100069, ENSMUST00000238483	.	.	.
ENSMUSG00000057182.15:046	46	chr2:65567493-65567551	chr2	65567493	65567551	59	0	1	0	ENSMUST00000100069, ENSMUST00000238483	.	.	.
ENSMUSG00000057182.15:047	47	chr2:65567552-65567627	chr2	65567552	65567627	76	0	1	0	ENSMUST00000100069	.	.	.

## Sheet: Mus_Scn8a
Exon_name	Exon_num	Exon_reg_mm10	Chr	Start_mm10	End_mm10	Exon_length	Coding	UTR	NCE	Coding_transcripts	Noncoding_transcripts	Coding_CDS_number	Exon_Type
ENSMUSG00000023033.14:001	1	chr15:100869858-100870333	chr15	100869858	100870333	476	0	1	0	ENSMUST00000201484, ENSMUST00000202527	.	.	.
ENSMUSG00000023033.14:002	2	chr15:100870645-100870660	chr15	100870645	100870660	16	0	1	0	ENSMUST00000201518	.	.	.
ENSMUSG00000023033.14:003	3	chr15:100870661-100870682	chr15	100870661	100870682	22	0	1	0	ENSMUST00000200933, ENSMUST00000201518	.	.	.
ENSMUSG00000023033.14:004	4	chr15:100870683-100870743	chr15	100870683	100870743	61	0	1	0	ENSMUST00000082209, ENSMUST00000200933, ENSMUST00000201518	.	.	.
ENSMUSG00000023033.14:005	5	chr15:100870904-100870944	chr15	100870904	100870944	41	0	1	0	ENSMUST00000108909	.	.	.
ENSMUSG00000023033.14:006	6	chr15:100870945-100870951	chr15	100870945	100870951	7	0	1	0	ENSMUST00000108909, ENSMUST00000201549	.	.	.
ENSMUSG00000023033.14:007	7	chr15:100870952-100871068	chr15	100870952	100871068	117	0	1	0	ENSMUST00000108908, ENSMUST00000108909, ENSMUST00000201549	.	.	.
ENSMUSG00000023033.14:008	8	chr15:100871420-100871684	chr15	100871420	100871684	265	0	1	0	ENSMUST00000202071	.	.	.
ENSMUSG00000023033.14:009	9	chr15:100899392-100899541	chr15	100899392	100899541	150	0	1	0	ENSMUST00000200933, ENSMUST00000201484	.	.	.
ENSMUSG00000023033.14:010	10	chr15:100933429-100933495	chr15	100933429	100933495	67	0	1	0	ENSMUST00000096198	.	.	.
ENSMUSG00000023033.14:011	11	chr15:100936271-100936305	chr15	100936271	100936305	35	0	1	0	ENSMUST00000082209, ENSMUST00000096198, ENSMUST00000108908, ENSMUST00000108909, ENSMUST00000108910, ENSMUST00000200933, ENSMUST00000201484, ENSMUST00000201518, ENSMUST00000201549, ENSMUST00000202071, ENSMUST00000202527	.	.	.
ENSMUSG00000023033.14:012	12	chr15:100936306-100936324	chr15	100936306	100936324	19	0	1	0	ENSMUST00000082209, ENSMUST00000096198, ENSMUST00000108908, ENSMUST00000108909, ENSMUST00000108910, ENSMUST00000200933, ENSMUST00000200959, ENSMUST00000201484, ENSMUST00000201518, ENSMUST00000201549, ENSMUST00000202071, ENSMUST00000202527	.	.	.
ENSMUSG00000023033.14:013	13	chr15:100936325-100936327	chr15	100936325	100936327	3	1	0	0	ENSMUST00000082209, ENSMUST00000096198, ENSMUST00000108908, ENSMUST00000108909, ENSMUST00000108910, ENSMUST00000200933, ENSMUST00000200959, ENSMUST00000200963, ENSMUST00000201484, ENSMUST00000201518, ENSMUST00000201549, ENSMUST00000202071, ENSMUST00000202527	.	CDS 1	Consistent_CDS
ENSMUSG00000023033.14:014	14	chr15:100936328-100936600	chr15	100936328	100936600	273	1	0	0	ENSMUST00000082209, ENSMUST00000096198, ENSMUST00000108908, ENSMUST00000108909, ENSMUST00000108910, ENSMUST00000200959, ENSMUST00000200963, ENSMUST00000201518, ENSMUST00000201549	.	CDS 1	Consistent_CDS
ENSMUSG00000023033.14:015	15	chr15:100940124-100940129	chr15	100940124	100940129	6	1	0	0	ENSMUST00000096198	.	Extra CDS in ENSMUST00000096198 only	Variable_CDS
ENSMUSG00000023033.14:016	16	chr15:100940130-100940421	chr15	100940130	100940421	292	1	1	0	ENSMUST00000096198, ENSMUST00000200959	.	Extra CDS in ENSMUST00000096198 and ENSMUST00000200959 (stop codon)	Variable_CDS
ENSMUSG00000023033.14:017	17	chr15:100940422-100940798	chr15	100940422	100940798	377	0	1	0	ENSMUST00000096198	.	.	.
ENSMUSG00000023033.14:018	18	chr15:100955410-100955500	chr15	100955410	100955500	91	1	0	0	ENSMUST00000082209, ENSMUST00000108908, ENSMUST00000108909, ENSMUST00000108910, ENSMUST00000200963, ENSMUST00000201518, ENSMUST00000201549	.	CDS 2	Consistent_CDS
ENSMUSG00000023033.14:019	19	chr15:100955501-100955528	chr15	100955501	100955528	28	1	0	0	ENSMUST00000082209, ENSMUST00000108908, ENSMUST00000108909, ENSMUST00000108910, ENSMUST00000200963, ENSMUST00000201438, ENSMUST00000201518, ENSMUST00000201549	.	CDS 2	Consistent_CDS
ENSMUSG00000023033.14:020	20	chr15:100956920-100956954	chr15	100956920	100956954	35	0	0	1	.	ENSMUST00000202349	.	.
ENSMUSG00000023033.14:021	21	chr15:100956955-100957028	chr15	100956955	100957028	74	0	0	1	.	ENSMUST00000202347, ENSMUST00000202349	.	.
ENSMUSG00000023033.14:022	22	chr15:100957029-100957083	chr15	100957029	100957083	55	1	0	1	ENSMUST00000082209, ENSMUST00000108908, ENSMUST00000108909, ENSMUST00000108910, ENSMUST00000200963, ENSMUST00000201438, ENSMUST00000201518, ENSMUST00000201549	ENSMUST00000202347, ENSMUST00000202349	CDS 3	Consistent_CDS
ENSMUSG00000023033.14:023	23	chr15:100957084-100957118	chr15	100957084	100957118	35	1	0	1	ENSMUST00000082209, ENSMUST00000108908, ENSMUST00000108909, ENSMUST00000108910, ENSMUST00000200963, ENSMUST00000201438, ENSMUST00000201518, ENSMUST00000201549, ENSMUST00000202702	ENSMUST00000202347, ENSMUST00000202349	CDS 3	Consistent_CDS
ENSMUSG00000023033.14:024	24	chr15:100957461-100957589	chr15	100957461	100957589	129	1	0	1	ENSMUST00000082209, ENSMUST00000108908, ENSMUST00000108909, ENSMUST00000108910, ENSMUST00000200963, ENSMUST00000201438, ENSMUST00000201518, ENSMUST00000201549, ENSMUST00000202702	ENSMUST00000202347, ENSMUST00000202349	CDS 4	Consistent_CDS
ENSMUSG00000023033.14:025	25	chr15:100959340-100959431	chr15	100959340	100959431	92	1	0	1	ENSMUST00000082209, ENSMUST00000200963, ENSMUST00000201438, ENSMUST00000201518, ENSMUST00000201549, ENSMUST00000202702	ENSMUST00000202349	CDS 5N	Variable_CDS
ENSMUSG00000023033.14:026	26	chr15:100959603-100959635	chr15	100959603	100959635	33	1	0	1	ENSMUST00000108908, ENSMUST00000108909, ENSMUST00000108910	ENSMUST00000202347	CDS 5A	Variable_CDS
ENSMUSG00000023033.14:027	27	chr15:100959636-100959694	chr15	100959636	100959694	59	1	0	0	ENSMUST00000108908, ENSMUST00000108909, ENSMUST00000108910	.	CDS 5A	Variable_CDS
ENSMUSG00000023033.14:028	28	chr15:100959695-100959788	chr15	100959695	100959788	94	1	1	1	ENSMUST00000201438	ENSMUST00000202349	Extra CDS in ENSMUST00000201438 only (stop codon)	Variable_CDS
ENSMUSG00000023033.14:029	29	chr15:100959789-100961465	chr15	100959789	100961465	1677	0	1	0	ENSMUST00000201438	.	.	.
ENSMUSG00000023033.14:030	30	chr15:100968596-100969020	chr15	100968596	100969020	425	0	0	1	.	ENSMUST00000202452	.	.
ENSMUSG00000023033.14:031	31	chr15:100969021-100969242	chr15	100969021	100969242	222	1	0	1	ENSMUST00000082209, ENSMUST00000108908, ENSMUST00000108909, ENSMUST00000108910, ENSMUST00000200963, ENSMUST00000201518, ENSMUST00000201549, ENSMUST00000202702	ENSMUST00000202452	CDS 6	Consistent_CDS
ENSMUSG00000023033.14:032	32	chr15:100970122-100970203	chr15	100970122	100970203	82	0	0	1	.	ENSMUST00000202971	.	.
ENSMUSG00000023033.14:033	33	chr15:100970204-100970237	chr15	100970204	100970237	34	1	0	1	ENSMUST00000082209, ENSMUST00000108908, ENSMUST00000108909, ENSMUST00000108910, ENSMUST00000200963, ENSMUST00000201518, ENSMUST00000201549, ENSMUST00000202702	ENSMUST00000202452, ENSMUST00000202971	CDS 7	Consistent_CDS
ENSMUSG00000023033.14:034	34	chr15:100970238-100970267	chr15	100970238	100970267	30	1	0	1	ENSMUST00000082209, ENSMUST00000108908, ENSMUST00000108909, ENSMUST00000108910, ENSMUST00000200963, ENSMUST00000201518, ENSMUST00000201549, ENSMUST00000202702	ENSMUST00000202971	CDS 7	Consistent_CDS
ENSMUSG00000023033.14:035	35	chr15:100971520-100971661	chr15	100971520	100971661	142	1	0	1	ENSMUST00000082209, ENSMUST00000108908, ENSMUST00000108909, ENSMUST00000108910, ENSMUST00000200963, ENSMUST00000201518, ENSMUST00000201549, ENSMUST00000202702	ENSMUST00000202971	CDS 8	Consistent_CDS
ENSMUSG00000023033.14:036	36	chr15:100972754-100972960	chr15	100972754	100972960	207	1	0	1	ENSMUST00000082209, ENSMUST00000108908, ENSMUST00000108909, ENSMUST00000108910, ENSMUST00000200963, ENSMUST00000201518, ENSMUST00000201549, ENSMUST00000202702	ENSMUST00000202971	CDS 9	Consistent_CDS
ENSMUSG00000023033.14:037	37	chr15:100974423-100974716	chr15	100974423	100974716	294	1	0	1	ENSMUST00000082209, ENSMUST00000108908, ENSMUST00000108909, ENSMUST00000108910, ENSMUST00000200963, ENSMUST00000201518, ENSMUST00000201549, ENSMUST00000202702	ENSMUST00000202971	CDS 10	Consistent_CDS
ENSMUSG00000023033.14:038	38	chr15:100974717-100974767	chr15	100974717	100974767	51	0	0	1	.	ENSMUST00000202971	.	.
ENSMUSG00000023033.14:039	39	chr15:100983689-100984045	chr15	100983689	100984045	357	1	0	0	ENSMUST00000082209, ENSMUST00000108908, ENSMUST00000108909, ENSMUST00000108910, ENSMUST00000200963, ENSMUST00000201518, ENSMUST00000201549, ENSMUST00000202702	.	CDS 11	Consistent_CDS
ENSMUSG00000023033.14:040	40	chr15:100984046-100984075	chr15	100984046	100984075	30	1	0	0	ENSMUST00000108909, ENSMUST00000202702	.	CDS 11 extended in ENSMUST00000108909 and ENSMUST00000202702	Variable_CDS
ENSMUSG00000023033.14:041	41	chr15:101002034-101002079	chr15	101002034	101002079	46	1	0	0	ENSMUST00000082209, ENSMUST00000108908, ENSMUST00000108909, ENSMUST00000108910, ENSMUST00000200963, ENSMUST00000201518, ENSMUST00000201549, ENSMUST00000202702	.	CDS 12	Consistent_CDS
ENSMUSG00000023033.14:042	42	chr15:101002080-101002166	chr15	101002080	101002166	87	1	0	0	ENSMUST00000082209, ENSMUST00000108908, ENSMUST00000108909, ENSMUST00000108910, ENSMUST00000200963, ENSMUST00000201518, ENSMUST00000201549	.	CDS 12	Consistent_CDS
ENSMUSG00000023033.14:043	43	chr15:101008053-101008291	chr15	101008053	101008291	239	1	0	0	ENSMUST00000082209, ENSMUST00000108908, ENSMUST00000108909, ENSMUST00000108910, ENSMUST00000200963, ENSMUST00000201518, ENSMUST00000201549	.	CDS 13	Consistent_CDS
ENSMUSG00000023033.14:044	44	chr15:101011017-101011064	chr15	101011017	101011064	48	1	0	0	ENSMUST00000082209, ENSMUST00000108908, ENSMUST00000108909, ENSMUST00000108910, ENSMUST00000200963, ENSMUST00000201518, ENSMUST00000201549	.	CDS 14	Consistent_CDS
ENSMUSG00000023033.14:045	45	chr15:101011065-101011190	chr15	101011065	101011190	126	1	0	0	ENSMUST00000082209, ENSMUST00000108908, ENSMUST00000108909, ENSMUST00000108910, ENSMUST00000200963, ENSMUST00000201549	.	CDS 14	Consistent_CDS
ENSMUSG00000023033.14:046	46	chr15:101013239-101013595	chr15	101013239	101013595	357	1	0	0	ENSMUST00000082209, ENSMUST00000108908, ENSMUST00000108909, ENSMUST00000108910, ENSMUST00000200963, ENSMUST00000201549	.	CDS 15	Consistent_CDS
ENSMUSG00000023033.14:047	47	chr15:101015624-101015936	chr15	101015624	101015936	313	1	0	0	ENSMUST00000082209, ENSMUST00000108908, ENSMUST00000108909, ENSMUST00000108910, ENSMUST00000200963, ENSMUST00000201549	.	CDS 16	Consistent_CDS
ENSMUSG00000023033.14:048	48	chr15:101015937-101016094	chr15	101015937	101016094	158	1	0	1	ENSMUST00000082209, ENSMUST00000108908, ENSMUST00000108909, ENSMUST00000108910, ENSMUST00000200963, ENSMUST00000201549	ENSMUST00000201246	CDS 16	Consistent_CDS
ENSMUSG00000023033.14:049	49	chr15:101016481-101016598	chr15	101016481	101016598	118	1	0	1	ENSMUST00000082209, ENSMUST00000108908, ENSMUST00000108909, ENSMUST00000108910, ENSMUST00000200963, ENSMUST00000201549	ENSMUST00000201246	CDS 17	Consistent_CDS
ENSMUSG00000023033.14:050	50	chr15:101017041-101017195	chr15	101017041	101017195	155	1	0	1	ENSMUST00000082209, ENSMUST00000108908, ENSMUST00000108909, ENSMUST00000108910, ENSMUST00000200963, ENSMUST00000201549	ENSMUST00000201246	CDS 18	Consistent_CDS
ENSMUSG00000023033.14:051	51	chr15:101018351-101018524	chr15	101018351	101018524	174	1	0	1	ENSMUST00000082209, ENSMUST00000108908, ENSMUST00000108909, ENSMUST00000108910, ENSMUST00000200963, ENSMUST00000201549	ENSMUST00000201246	CDS 19	Consistent_CDS
ENSMUSG00000023033.14:052	52	chr15:101023839-101023906	chr15	101023839	101023906	68	0	0	1	.	ENSMUST00000201246	Exon 18N	.
ENSMUSG00000023033.14:053	53	chr15:101024261-101024383	chr15	101024261	101024383	123	1	0	0	ENSMUST00000082209, ENSMUST00000108908, ENSMUST00000108909, ENSMUST00000108910, ENSMUST00000201549	.	CDS 20 (Exon 18A)	Consistent_CDS
ENSMUSG00000023033.14:054	54	chr15:101029578-101029807	chr15	101029578	101029807	230	1	0	1	ENSMUST00000082209, ENSMUST00000108908, ENSMUST00000108909, ENSMUST00000108910, ENSMUST00000200963, ENSMUST00000201549	ENSMUST00000201246	CDS 21	Consistent_CDS
ENSMUSG00000023033.14:055	55	chr15:101029808-101029862	chr15	101029808	101029862	55	1	0	0	ENSMUST00000082209, ENSMUST00000108908, ENSMUST00000108909, ENSMUST00000108910, ENSMUST00000200963, ENSMUST00000201549	.	CDS 21	Consistent_CDS
ENSMUSG00000023033.14:056	56	chr15:101031710-101031763	chr15	101031710	101031763	54	1	0	0	ENSMUST00000082209, ENSMUST00000108908, ENSMUST00000108909, ENSMUST00000108910, ENSMUST00000200963, ENSMUST00000201549	.	CDS 22	Consistent_CDS
ENSMUSG00000023033.14:057	57	chr15:101032185-101032322	chr15	101032185	101032322	138	1	0	0	ENSMUST00000082209, ENSMUST00000108908, ENSMUST00000108909, ENSMUST00000108910, ENSMUST00000200963, ENSMUST00000201549	.	CDS 23	Consistent_CDS
ENSMUSG00000023033.14:058	58	chr15:101033478-101033582	chr15	101033478	101033582	105	1	0	0	ENSMUST00000082209, ENSMUST00000108908, ENSMUST00000108909, ENSMUST00000108910, ENSMUST00000200963, ENSMUST00000201549	.	CDS 24	Consistent_CDS
ENSMUSG00000023033.14:059	59	chr15:101035435-101035705	chr15	101035435	101035705	271	1	0	0	ENSMUST00000082209, ENSMUST00000108908, ENSMUST00000108909, ENSMUST00000108910, ENSMUST00000200963, ENSMUST00000201549	.	CDS 25	Consistent_CDS
ENSMUSG00000023033.14:060	60	chr15:101039541-101040688	chr15	101039541	101040688	1148	1	0	0	ENSMUST00000082209, ENSMUST00000108908, ENSMUST00000108909, ENSMUST00000108910, ENSMUST00000200963, ENSMUST00000201549	.	CDS 26	Consistent_CDS
ENSMUSG00000023033.14:061	61	chr15:101040689-101041610	chr15	101040689	101041610	922	0	1	0	ENSMUST00000082209, ENSMUST00000108908, ENSMUST00000108909, ENSMUST00000108910, ENSMUST00000201549	.	.	.
ENSMUSG00000023033.14:062	62	chr15:101041611-101041693	chr15	101041611	101041693	83	0	1	0	ENSMUST00000082209, ENSMUST00000108909, ENSMUST00000108910, ENSMUST00000201549	.	.	.
ENSMUSG00000023033.14:063	63	chr15:101041694-101045929	chr15	101041694	101045929	4236	0	1	0	ENSMUST00000082209, ENSMUST00000108909, ENSMUST00000108910	.	.	.
ENSMUSG00000023033.14:064	64	chr15:101045930-101045938	chr15	101045930	101045938	9	0	1	0	ENSMUST00000108909	.	.	.
